# Supplementary material for: The quorum sensing peptide EntF* promotes colorectal cancer metastasis in mice: a new factor in the host-microbiome interaction
Source: BMC Biol. 2022 Jun 27;20:151. doi: 10.1186/s12915-022-01317-z (PMC9238271; doi:10.1186/s12915-022-01317-z)
Supplement: Supplementary file 1 — Additional file 1. Raw data Excel files. [file 12915_2022_1317_MOESM1_ESM.zip]

Archive with 11 entries (11 files):
- 2021_187a_Bioluminescence.xlsx
- 2021_187a_CaCo2_results.xlsx
- 2021_187a_Formation_EntFstar.xlsx
- 2021_187a_In_vivo_macro_micro.xlsx
- 2021_187a_Method_verification.xlsx
- 2021_187a_qPCR.xlsx
- 2021_187a_Western_blot.xlsx
- 2021_187b_Efaecium_strains.xlsx
- 2021_187b_Exposure.xlsx
- 2021_187b_Gnotobiotic_mice.xlsx
- 2021_187b_In_vivo_detection_EntFstar_serum.xlsx
