# Supplementary material for: The quorum sensing peptide EntF* promotes colorectal cancer metastasis in mice: a new factor in the host-microbiome interaction
Source: BMC Biol. 2022 Jun 27;20:151. doi: 10.1186/s12915-022-01317-z (PMC9238271; doi:10.1186/s12915-022-01317-z)
Supplement: Supplementary file 1 — Additional file 1. Raw data Excel files. [file 12915_2022_1317_MOESM1_ESM.zip › 2021_187a_Bioluminescence.xlsx]

## Sheet: Researcher 1 raw data
		Bioluminescence								Mean bioluminescence				Bioluminescence (relative to W1+W2)
	Mice ID	W1	W2	W3	W4	W5	W6	W7		W1+W2	W6+W7			W1	W3	W4	W5	W6+W7
PBS	231	131600000000	243500000000	146000000000	342200000000					187550000000				100	77.8459	182.458
PBS	232	108000000000	527600000000	35190000000	108700000000	426000000000				317800000000				100	11.073	34.2039	134.047
PBS	233		41600000000	50130000000	108600000000	1224000000000				41600000000				100	120.505	261.058	2942.31
PBS	235	522900000000	888200000000	365300000000	1381000000000	2800000000000	1922000000000			705550000000	1922000000000			100	51.7752	195.734	396.854	272.412
PBS	253		29140000000	201400000000						29140000000				100	691.146
PBS	254		81150000000	49990000000	13030000000	17200000000	384100000000			81150000000	384100000000			100	61.602	16.0567	21.1953	473.321
PBS	256	232500000000	181100000000	84590000000	153200000000		690200000000			206800000000	690200000000			100	40.9043	74.0812		333.752
PBS	258	491800000000		31910000000	113600000000	126700000000				491800000000				100	6.48841	23.0988	25.7625
PBS	259	45900000000	125600000000				250900000000			85750000000	250900000000			100				292.595
PBS	260	528700000000	282400000000	29920000000	375900000000	556600000000	1168000000000			405550000000	1168000000000			100	7.37764	92.6889	137.246	288.004
PBS	273	762800000	745900000	2127000000	1127000000	1673000000	11450000000	3564000000		754350000	7507000000			100	281.965	149.4	221.78	995.161
PBS	274		87870000000	178800000000	490600000000	171400000000	190500000000	193600000000		87870000000	192050000000			100	203.482	558.325	195.061	218.562
PBS	277	40850000000	510800000000	202100000000	907400000000	517000000000	873800000000	1001000000000		275825000000	937400000000			100	73.2711	328.977	187.438	339.853
PBS	275	31030000000	321400000000	934800000000	571900000000	387300000000	893500000000	758600000000		176215000000	826050000000			100	530.488	324.547	219.788	468.774
PBS	279		112100000000	307800000000	309300000000	484900000000	598000000000	1046000000000		112100000000	822000000000			100	274.576	275.914	432.56	733.274
PBS	271		79000000000	85200000000		25680000000	150800000000	41740000000		79000000000	96270000000			100	107.848		32.5063	121.861
PBS	272	108100000000	82670000000		483500000000		212800000000	84530000000		95385000000	148665000000			100		506.893		155.858
													Mean	100	169.357	215.96	412.212	391.119
EntF* 1µM	201	369000000000	236000000000	508200000000	739500000000	615000000000	811900000000			302500000000	811900000000			100	168	244.463	203.306	268.397
EntF* 1µM	202	168000000000	107700000000			125200000000	56720000000			137850000000	56720000000			100			90.8234	41.1462
EntF* 1µM	203	34590000000	228700000000	1791000000000	2961000000000	1668000000000	1400000000000			131645000000	1400000000000			100	1360.48	2249.23	1267.04	1063.47
EntF* 1µM	204	152300000000	164500000000	676000000000	675900000000	1618000000000	5139000000000			158400000000	5139000000000			100	426.768	426.705	1021.46	3244.32
EntF* 1µM	222	232900000000	27390000000	39220000000	61220000000	281300000000	280100000000			130145000000	280100000000			100	30.1356	47.0398	216.144	215.221
EntF* 1µM	223	5580000000	26240000000	32000000000	142800000000					15910000000				100	201.131	897.549
EntF* 1µM	224	125200000000	311300000000	274700000000	61400000000	344500000000	731600000000			218250000000	731600000000			100	125.865	28.1329	157.847	335.212
EntF* 1µM	225	100600000000	262500000000	372400000000	2996000000000	1270000000000				181550000000				100	205.123	1650.23	699.532
EntF* 1µM	227	6413000000	53370000000	74000000000	58490000000					29891500000				100	247.562	195.674
EntF* 1µM	228	281900000000	180900000000	243800000000	512300000000	684300000000	504500000000			231400000000	504500000000			100	105.359	221.392	295.722	218.021
EntF* 1µM	229	10090000000		37390000000		63100000000	53630000000			10090000000	53630000000			100	370.565		625.372	531.516
EntF* 1µM	-	29920000000		497000000000	1236000000000	1087000000000	731000000000			29920000000	731000000000			100	1661.1	4131.02	3633.02	2443.18
													Mean	100	445.644	1009.14	821.027	928.942
EntF* 100 nM	205	72120000000	32400000000	934600000000		3070000000000	2749000000000			52260000000	2749000000000			100	1788.37		5874.47	5260.24
EntF* 100 nM	207	116600000000	135300000000	69410000000	169300000000	129900000000	635000000000			125950000000	635000000000			100	55.1092	134.418	103.136	504.168
EntF* 100 nM	208	9159000000		103200000000	218100000000	579900000000	1130000000000			9159000000	1130000000000			100	1126.76	2381.26	6331.48	12337.6
EntF* 100 nM	209	1010000000000	269600000000			151800000000	111200000000			639800000000	111200000000			100			23.7262	17.3804
EntF* 100 nM	210	50380000000		34660000000			920300000000			50380000000	920300000000			100	68.7971			1826.72
EntF* 100 nM	241	20620000000	21080000000	136400000000	47230000000	198900000000				20850000000				100	654.197	226.523	953.957
EntF* 100 nM	242	40660000000	255500000000	192100000000	381400000000	1139000000000	1655000000000			148080000000	1655000000000			100	129.727	257.563	769.179	1117.64
EntF* 100 nM	244	121800000000	147600000000	153700000000	827300000000	876000000000	943000000000			134700000000	943000000000			100	114.105	614.18	650.334	700.074
EntF* 100 nM	245		91640000000	915900000000	1262000000000	1352000000000	3572000000000			91640000000	3572000000000			100	999.454	1377.13	1475.34	3897.86
EntF* 100 nM	-	237900000000	479200000000	160100000000	610800000000	289700000000	604600000000			358550000000	604600000000			100	44.6521	170.353	80.7977	168.624
EntF* 100 nM	270	85370000000	30400000000	271600000000	31380000000	161700000000	280200000000	171200000000		57885000000	225700000000			100	469.206	54.2109	279.347	389.911
EntF* 100 nM	268		28790000000	41090000000		115700000000	32020000000	48680000000		28790000000	40350000000			100	142.723		401.876	140.153
EntF* 100 nM	267	124300000000	235500000000	1261000000000	242800000000	753100000000	273400000000	1318000000000		179900000000	795700000000			100	700.945	134.964	418.621	442.301
EntF* 100 nM	214	257600000000	318900000000	669800000000	310100000000	591000000000	1098000000000	1216000000000		288250000000	1157000000000			100	232.368	107.58	205.03	401.388
EntF* 100 nM	269		14070000000	65020000000		56400000000	538600000000	127200000000		14070000000	332900000000			100	462.118		400.853	2366.03
EntF* 100 nM	211	687000000000	120400000000	542900000000	69310000000	754100000000	898700000000	1202000000000		403700000000	1050350000000			100	134.481	17.1687	186.797	260.181
EntF* 100 nM	213	121800000000	207300000000	305500000000	94330000000	561000000000	353300000000	908500000000		164550000000	630900000000			100	185.658	57.326	340.93	383.409
EntF* 100 nM	212	83040000000	44700000000	63300000000	123800000000	68190000000	117200000000	225600000000		63870000000	171400000000			100	99.1076	193.831	106.764	268.358
													Mean	100	435.751	440.501	1094.27	1793.06
EntF* 10 nM	250	968000000000	324500000000	356400000000	198500000000	728900000000	655400000000			646250000000	655400000000			100	55.1489	30.7157	112.789	101.416
EntF* 10 nM	251	77920000000	214300000000	150400000000		1057000000000	555200000000			146110000000	555200000000			100	102.936		723.428	379.988
EntF* 10 nM	252	219600000000	17950000000	506600000000	1049000000000	4489000000000	1532000000000			118775000000	1532000000000			100	426.521	883.182	3779.41	1289.83
EntF* 10 nM	283	822000000000	707700000000	698200000000	799500000000	9858000000	1998000000000			764850000000	1998000000000			100	91.2859	104.53	1.28888	261.228
EntF* 10 nM	287	755500000000	94910000000	23330000000	212100000000					425205000000				100	5.48677	49.8818
EntF* 10 nM	288	508200000000	1190000000000	1547000000000	926500000000	3669000000000	2462000000000			849100000000	2462000000000			100	182.193	109.116	432.105	289.954
EntF* 10 nM	289		599900000000	448300000000	769900000000	1828000000000	2052000000000			599900000000	2052000000000			100	74.7291	128.338	304.717	342.057
EntF* 10 nM	290	79550000000	215800000000	141400000000		2580000000000	1168000000000			147675000000	1168000000000			100	95.7508		1747.08	790.926
													Mean	100	129.256	217.627	1014.4	493.629
EGF	237	332100000000	452800000000	237900000000	2870000000000					392450000000				100	60.6192	731.303
EGF	238	773500000000	858000000000	1596000000000	2838000000000	1996000000000	7558000000000			815750000000	7558000000000			100	195.648	347.901	244.683	926.509
EGF	240	206900000000	175200000000	1465000000000	3320000000000	2046000000000	6229000000000			191050000000	6229000000000			100	766.815	1737.76	1070.92	3260.4
EGF	891	65950000000	46450000000	378100000000	864500000000	1100000000000	2674000000000			56200000000	2674000000000			100	672.776	1538.26	1957.3	4758.01
EGF	892	2981000000	26580000000	11620000000	5520000000	49040000000	2444000000			14780500000	2444000000			100	78.6171	37.3465	331.789	16.5353
EGF	893	64110000000	48620000000	73770000000	244400000000	741700000000	911800000000			56365000000	911800000000			100	130.879	433.602	1315.89	1617.67
EGF	895	6907000000	263800000000	1886000000000	2154000000000	2133000000000	2559000000000			135353500000	2559000000000			100	1393.39	1591.39	1575.87	1890.6
EGF	896	38050000000	432800000000	802600000000	3181000000000	9880000000000	2316000000000			235425000000	2316000000000			100	340.915	1351.17	4196.67	983.753
EGF	897	460200000000	565900000000	1641000000000	3433000000000	3438000000000	246900000000			513050000000	246900000000			100	319.852	669.136	670.11	48.124
EGF	-	49920000000	549600000000	866500000000	3234000000000	6856000000000	2840000000000			299760000000	2840000000000			100	289.065	1078.86	2287.16	947.425
EGF	293	891600000000	83710000000	114000000000		183300000000	197300000000	195400000000		487655000000	196350000000			100	23.3772		37.588	40.2641
EGF	296	497400000000	17060000000	58210000000	100800000000	77170000000	89430000000	121700000000		257230000000	105565000000			100	22.6296	39.1867	30.0004	41.0391
EGF	300		62120000000	228800000000	58380000000	402800000000	366200000000			62120000000	366200000000			100	368.319	93.9794	648.422	589.504
EGF	294		12780000000		14470000000	84280000000	25070000000	24740000000		12780000000	24905000000			100		113.224	659.468	194.875
EGF	298	48660000000	62770000000	364600000000			251000000000	496000000000		55715000000	373500000000			100	654.402			670.376
EGF	297	93180000000	50090000000	27240000000	26990000000	354500000000	115500000000	478100000000		71635000000	296800000000			100	38.0261	37.6771	494.87	414.323
EGF	295	170900000000			19990000000	214200000000				170900000000	#DIV/0!			100		11.6969	125.336
EGF	299		353800000000	420500000000	135300000000	1183000000000	1449000000000	1478000000000		353800000000	1463500000000			100	118.852	38.2419	334.37	413.652
													Mean	100	342.136	615.671	998.778	1050.82

## Sheet: Researcher 2 raw data
		Bioluminescence								Mean bioluminescence				Bioluminescence (relative to W1+W2)
	Mice ID	W1	W2	W3	W4	W5	W6	W7		W1+W2	W6+W7			W1	W3	W4	W5	W6+W7
PBS	231	131600000000	243500000000	146000000000	342400000000					187550000000				100	77.8459	182.565
PBS	232	108000000000	527700000000	35180000000	108800000000	426300000000				317850000000				100	11.0681	34.23	134.12
PBS	233		41750000000	50140000000	108600000000	1223000000000				41750000000				100	120.096	260.12	2929.34
PBS	235	522900000000	888300000000	365300000000	1383000000000	2802000000000	1923000000000			705600000000	1923000000000			100	51.7715	196.003	397.109	272.534
PBS	253		29140000000	201600000000						29140000000				100	691.833
PBS	254		81050000000	49990000000	13040000000	17220000000	384100000000			81050000000	384100000000			100	61.678	16.0888	21.2461	473.905
PBS	256	232500000000	181300000000	84610000000	153200000000		690300000000			206900000000	690300000000			100	40.8942	74.0454		333.639
PBS	258	491800000000		31870000000	113500000000	127500000000				491800000000				100	6.48028	23.0785	25.9252
PBS	259	46030000000	125600000000				251100000000			85815000000	251100000000			100				292.606
PBS	260	528700000000	282400000000	29970000000	376200000000	556600000000	1169000000000			405550000000	1169000000000			100	7.38996	92.7629	137.246	288.251
PBS	273	758000000	836400000	1875000000	984800000	1777000000	11600000000	3735000000		797200000	7667500000			100	235.198	123.532	222.905	961.804
PBS	274		87870000000	179700000000	496300000000	173800000000	191600000000	195100000000		87870000000	193350000000			100	204.507	564.812	197.792	220.041
PBS	277	40810000000	512600000000	201800000000	909700000000	519200000000	875700000000	1007000000000		276705000000	941350000000			100	72.9297	328.762	187.637	340.2
PBS	275	31070000000	322700000000	936600000000	573500000000	388500000000	893500000000	764500000000		176885000000	829000000000			100	529.497	324.222	219.634	468.666
PBS	279		112100000000	308500000000	309700000000	485400000000	601700000000	1048000000000		112100000000	824850000000			100	275.201	276.271	433.006	735.816
PBS	271		79030000000	85300000000		25680000000	151300000000	42000000000		79030000000	96650000000			100	107.934		32.494	122.295
PBS	272	108400000000	82700000000		484100000000		213400000000	84800000000		95550000000	149100000000			100		506.646		156.044
													Mean	100	166.288	214.51	411.538	388.817
EntF* 1µM	201	369000000000	236000000000	508200000000	739500000000	614900000000	812400000000			302500000000	812400000000			100	168	244.463	203.273	268.562
EntF* 1µM	202	167900000000	107700000000			125400000000	56480000000			137800000000	56480000000			100			91.0015	40.9869
EntF* 1µM	203	34590000000	228700000000	1791000000000	2977000000000	1668000000000	1409000000000			131645000000	1409000000000			100	1360.48	2261.38	1267.04	1070.3
EntF* 1µM	204	152200000000	164500000000	676000000000	675900000000	1618000000000	5133000000000			158350000000	5133000000000			100	426.902	426.839	1021.79	3241.55
EntF* 1µM	222	232900000000	27440000000	39290000000	61210000000	281300000000	279900000000			130170000000	279900000000			100	30.1836	47.0231	216.102	215.027
EntF* 1µM	223	5651000000	26310000000	31970000000	149900000000					15980500000				100	200.056	938.018
EntF* 1µM	224	126000000000	311300000000	275000000000	61970000000	345600000000	731700000000			218650000000	731700000000			100	125.772	28.3421	158.061	334.644
EntF* 1µM	225	100400000000	263800000000	372400000000	2996000000000	1274000000000				182100000000				100	204.503	1645.25	699.616
EntF* 1µM	227	6395000000	53350000000	73990000000	58490000000					29872500000				100	247.686	195.799
EntF* 1µM	228	281900000000	180800000000	243800000000	515800000000	685000000000	504200000000			231350000000	504200000000			100	105.381	222.952	296.088	217.938
EntF* 1µM	229	10090000000		36630000000		63030000000	53310000000			10090000000	53310000000			100	363.033		624.678	528.345
EntF* 1µM	-	29920000000		495200000000	1238000000000	1093000000000	738100000000			29920000000	738100000000			100	1655.08	4137.7	3653.07	2466.91
													Mean	100	444.28	1014.78	823.072	931.586
EntF* 100 nM	205	72350000000	2230000000	934600000000		3069000000000	2749000000000			37290000000	2749000000000			100	2506.3		8230.09	7371.95
EntF* 100 nM	207	116600000000	135600000000	69140000000	169400000000	129500000000	635700000000			126100000000	635700000000			100	54.8295	134.338	102.696	504.124
EntF* 100 nM	208	9172000000		103200000000	218100000000	580000000000	1130000000000			9172000000	1130000000000			100	1125.16	2377.89	6323.59	12320.1
EntF* 100 nM	209	1009000000000	270300000000			152100000000	111200000000			639650000000	111200000000			100			23.7786	17.3845
EntF* 100 nM	210	50400000000		34670000000			919900000000			50400000000	919900000000			100	68.7897			1825.2
EntF* 100 nM	241	20620000000	21090000000	136400000000	47530000000	199600000000				20855000000				100	654.04	227.907	957.085
EntF* 100 nM	242	40670000000	256000000000	192100000000	381600000000	1142000000000	1655000000000			148335000000	1655000000000			100	129.504	257.256	769.879	1115.72
EntF* 100 nM	244	121800000000	149700000000	153700000000	827200000000	876900000000	944200000000			135750000000	944200000000			100	113.223	609.355	645.967	695.543
EntF* 100 nM	245		95920000000	916800000000	1273000000000	1352000000000	3586000000000			95920000000	3586000000000			100	955.796	1327.15	1409.51	3738.53
EntF* 100 nM	-	238000000000	481800000000	159800000000	617600000000	292700000000	607300000000			359900000000	607300000000			100	44.4012	171.603	81.3281	168.741
EntF* 100 nM	270	85290000000	30390000000	275000000000	31420000000	161900000000	280600000000	171700000000		57840000000	226150000000			100	475.45	54.3223	279.91	390.992
EntF* 100 nM	268		28760000000	41090000000		116500000000	32060000000	48830000000		28760000000	40445000000			100	142.872		405.076	140.629
EntF* 100 nM	267	124300000000	236200000000	1262000000000	243100000000	754300000000	274300000000	1319000000000		180250000000	796650000000			100	700.139	134.868	418.474	441.969
EntF* 100 nM	214	257700000000	319100000000	671200000000	310600000000	591900000000	1101000000000	1220000000000		288400000000	1160500000000			100	232.732	107.698	205.236	402.393
EntF* 100 nM	269		14060000000	65030000000		56500000000	539800000000	127100000000		14060000000	333450000000			100	462.518		401.849	2371.62
EntF* 100 nM	211	687400000000	120900000000	540000000000	69570000000	758500000000	904300000000	1206000000000		404150000000	1055150000000			100	133.614	17.2139	187.678	261.079
EntF* 100 nM	213	121300000000	209500000000	306700000000	94970000000	564900000000	353700000000	913200000000		165400000000	633450000000			100	185.429	57.4184	341.536	382.981
EntF* 100 nM	212	82890000000	45890000000	64040000000	124500000000	69190000000	117900000000	226200000000		64390000000	172050000000			100	99.4564	193.353	107.455	267.2
													Mean	100	475.545	436.182	1228.89	1906.83
EntF* 10 nM	250	968200000000	324400000000	356400000000	199000000000	728900000000	655100000000			646300000000	655100000000			100	55.1447	30.7907	112.78	101.362
EntF* 10 nM	251	77920000000	214200000000	150400000000		1057000000000	555000000000			146060000000	555000000000			100	102.971		723.675	379.981
EntF* 10 nM	252	218800000000	18110000000	506700000000	1051000000000	4490000000000	1533000000000			118455000000	1533000000000			100	427.757	887.257	3790.47	1294.16
EntF* 10 nM	283	822000000000	707500000000	699200000000	809100000000	9866000000	2015000000000			764750000000	2015000000000			100	91.4286	105.799	1.29009	263.485
EntF* 10 nM	287	755500000000	94920000000	23290000000	212900000000					425210000000				100	5.47729	50.0694
EntF* 10 nM	288	508200000000	1190000000000	1547000000000	926500000000	3668000000000	2462000000000			849100000000	2462000000000			100	182.193	109.116	431.987	289.954
EntF* 10 nM	289		600800000000	448300000000	772900000000	1825000000000	2054000000000			600800000000	2054000000000			100	74.6172	128.645	303.762	341.877
EntF* 10 nM	290	79690000000	220200000000	141400000000		2578000000000	1169000000000			149945000000	1169000000000			100	94.3012		1719.3	779.619
													Mean	100	129.236	218.613	1011.89	492.92
EGF	237	332100000000	453000000000	238300000000	2872000000000					392550000000				100	60.7056	731.627
EGF	238	773500000000	866400000000	1599000000000	2853000000000	2002000000000	7583000000000			819950000000	7583000000000			100	195.012	347.948	244.161	924.812
EGF	240	206800000000	175400000000	1467000000000	3340000000000	2061000000000	6222000000000			191100000000	6222000000000			100	767.661	1747.78	1078.49	3255.89
EGF	891	66000000000	46580000000	378100000000	864500000000	1107000000000	2684000000000			56290000000	2684000000000			100	671.7	1535.8	1966.6	4768.16
EGF	892	2988000000	26830000000	11620000000	5331000000	49180000000	2458000000			14909000000	2458000000			100	77.9395	35.7569	329.868	16.4867
EGF	893	64110000000	49150000000	73700000000	244500000000	745100000000	923000000000			56630000000	923000000000			100	130.143	431.75	1315.73	1629.88
EGF	895	6898000000	265200000000	1887000000000	2158000000000	2140000000000	2570000000000			136049000000	2570000000000			100	1387	1586.19	1572.96	1889.03
EGF	896	38050000000	433300000000	802600000000	3184000000000	9902000000000	2320000000000			235675000000	2320000000000			100	340.554	1351.01	4201.55	984.406
EGF	897	460200000000	567200000000	1641000000000	3435000000000	3440000000000	247700000000			513700000000	247700000000			100	319.447	668.678	669.652	48.2188
EGF	-	49820000000	549800000000	866700000000	3239000000000	6872000000000	2841000000000			299810000000	2841000000000			100	289.083	1080.35	2292.12	947.6
EGF	293	891900000000	83670000000	114000000000		184300000000	197400000000	195500000000		487785000000	196450000000			100	23.371		37.783	40.2739
EGF	296	497400000000	17080000000	58210000000	100900000000	77780000000	89600000000	122000000000		257240000000	105800000000			100	22.6287	39.2241	30.2364	41.1289
EGF	300		62110000000	230500000000	14420000000	403700000000	366800000000			62110000000	366800000000			100	371.116	23.2169	649.976	590.565
EGF	294		12780000000		58580000000	84160000000	25150000000	24720000000		12780000000	24935000000			100		458.372	658.529	195.11
EGF	298	48730000000	62760000000	364400000000			251300000000	495600000000		55745000000	373450000000			100	653.691			669.926
EGF	297	93150000000	50080000000	27240000000	27090000000	358300000000	116000000000	482000000000		71615000000	299000000000			100	38.0367	37.8273	500.314	417.51
EGF	295	170900000000			19990000000	214300000000				170900000000	#DIV/0!			100		11.6969	125.395
EGF	299		353800000000	421800000000	134600000000	1189000000000	1451000000000	1483000000000		353800000000	1467000000000			100	119.22	38.0441	336.066	414.641
													Mean	100	341.707	632.829	1000.59	1052.1

## Sheet: Researcher 3 raw data
		Bioluminescence								Mean bioluminescence				Bioluminescence (relative to W1+W2)
	Mice ID	W1	W2	W3	W4	W5	W6	W7		W1+W2	W6+W7			W1	W3	W4	W5	W6+W7
PBS	231	130300000	243100000	145100000	337400000					186700000				100	77.7183	180.718
PBS	232	106400000	525700000	34120000	108300000	419100000				316050000				100	10.7958	34.2667	132.606
PBS	233		40860000	48670000	108400000	1220000000				40860000				100	119.114	265.296	2985.81
PBS	235	519900000	887800000	363900000	1376000000	2780000000	1919000000			703850000	1919000000			100	51.7014	195.496	394.971	272.643
PBS	253		27800000	199100000						27800000				100	716.187
PBS	254		80250000	49580000	12370000	16460000	383600000			80250000	383600000			100	61.7819	15.4143	20.5109	478.006
PBS	256	228400000	180600000	83690000	152000000		688000000			204500000	688000000			100	40.9242	74.3276		336.43
PBS	258	487900000		31260000	113200000	126900000				487900000				100	6.40705	23.2015	26.0094
PBS	259	43510000	124700000				250100000			84105000	250100000			100				297.366
PBS	260	522600000	279400000	28680000	375800000	554700000	1168000000			401000000	1168000000			100	7.15212	93.7157	138.329	291.272
PBS	273	817700	774900	1814000	749200	1386000	8024000	3575000		796300	5799500			100	227.804	94.0851	174.055	728.306
PBS	274		86710000	178900000	490400000	172200000	188100000	193600000		86710000	190850000			100	206.32	565.563	198.593	220.101
PBS	277	41070000	513400000	201600000	906400000	514600000	863700000	1004000000		277235000	933850000			100	72.7181	326.943	185.619	336.844
PBS	275	31070000	323300000	932700000	574400000	389000000	887900000	754200000		177185000	821050000			100	526.399	324.181	219.545	463.386
PBS	279		111200000	307400000	308700000	483200000	597900000	1045000000		111200000	821450000			100	276.439	277.608	434.532	738.714
PBS	271		78580000	84960000		25290000	146300000	41450000		78580000	93875000			100	108.119		32.1838	119.464
PBS	272	108400000	82160000		480900000		210400000	84240000		95280000	147320000			100		504.723		154.618
													Mean	100	167.305	212.539	411.897	369.763
EntF* 1µM	201	364300000	235700000	506400000	736200000	612000000	809000000			300000000	809000000			100	168.8	245.4	204	269.667
EntF* 1µM	202	167000000	106900000			118100000	55190000			136950000	55190000			100			86.2359	40.2994
EntF* 1µM	203	33400000	227800000	1786000000	2987000000	1665000000	1390000000			130600000	1390000000			100	1367.53	2287.14	1274.89	1064.32
EntF* 1µM	204	149200000	163700000	672000000	674200000	1615000000	5112000000			156450000	5112000000			100	429.53	430.936	1032.28	3267.5
EntF* 1µM	222	231000000	24630000	38370000	60790000	279400000	279600000			127815000	279600000			100	30.02	47.5609	218.597	218.754
EntF* 1µM	223	4901000	25070000	31550000	147300000					14985500				100	210.537	982.95
EntF* 1µM	224	114100000	309900000	272700000	61680000	341300000	731500000			212000000	731500000			100	128.632	29.0943	160.991	345.047
EntF* 1µM	225	100300000	262800000	370800000	3005000000	1269000000				181550000				100	204.241	1655.19	698.981
EntF* 1µM	227	5813000	52260000	73220000	57550000					29036500				100	252.165	198.199
EntF* 1µM	228	277800000	179900000	242000000	515700000	682800000	500900000			228850000	500900000			100	105.746	225.344	298.361	218.877
EntF* 1µM	229	9543000		33600000		59550000	52900000			9543000	52900000			100	352.091		624.018	554.333
EntF* 1µM	-	28980000		494300000	1224000000	1091000000	734200000			28980000	734200000			100	1705.66	4223.6	3764.67	2533.47
													Mean	100	450.451	1032.54	836.301	945.807
EntF* 100 nM	205	71680000	32100000	931000000		3064000000	2739000000			51890000	2739000000			100	1794.18		5904.8	5278.47
EntF* 100 nM	207	114900000	131400000	68230000	168200000	128800000	634700000			123150000	634700000			100	55.404	136.581	104.588	515.388
EntF* 100 nM	208	8675000		102500000	217700000	579300000	1128000000			8675000	1128000000			100	1181.56	2509.51	6677.81	13002.9
EntF* 100 nM	209	1010000000	267800000			151400000	111300000			638900000	111300000			100			23.697	17.4206
EntF* 100 nM	210	50190000		33990000			920800000			50190000	920800000			100	67.7227			1834.63
EntF* 100 nM	241	19810000	20920000	135500000	47230000	197000000				20365000				100	665.357	231.918	967.346
EntF* 100 nM	242	39350000	254300000	189400000	381000000	1135000000	1645000000			146825000	1645000000			100	128.997	259.493	773.029	1120.38
EntF* 100 nM	244	121100000	147900000	153100000	825100000	874300000	938900000			134500000	938900000			100	113.829	613.457	650.037	698.067
EntF* 100 nM	245		95390000	907500000	1271000000	1349000000	3588000000			95390000	3588000000			100	951.358	1332.42	1414.19	3761.4
EntF* 100 nM	-	235100000	477200000	156000000	613700000	289600000	604500000			356150000	604500000			100	43.8018	172.315	81.3141	169.732
EntF* 100 nM	270	84240000	29960000	272200000	30810000	161500000	278500000	169100000		57100000	223800000			100	476.708	53.958	282.837	391.944
EntF* 100 nM	268		28630000	40890000		114400000	31020000	48300000		28630000	39660000			100	142.822		399.581	138.526
EntF* 100 nM	267	123600000	235000000	1260000000	242000000	749400000	273700000	1307000000		179300000	790350000			100	702.733	134.969	417.959	440.798
EntF* 100 nM	214	257800000	319400000	670400000	309800000	590700000	1094000000	1217000000		288600000	1155500000			100	232.294	107.346	204.678	400.381
EntF* 100 nM	269		13890000	64800000		55980000	537300000	126400000		13890000	331850000			100	466.523		403.024	2389.13
EntF* 100 nM	211	688000000	120300000	542200000	69520000	755000000	899900000	1201000000		404150000	1050450000			100	134.158	17.2015	186.812	259.916
EntF* 100 nM	213	121700000	209500000	307800000	94390000	561000000	352700000	911900000		165600000	632300000			100	185.87	56.9988	338.768	381.824
EntF* 100 nM	212	82590000	45230000	63710000	122700000	67650000	116700000	222700000		63910000	169700000			100	99.6871	191.989	105.852	265.53
													Mean	100	437.823	447.551	1113.9	1827.44
EntF* 10 nM	250	964300000	323900000	355600000	198400000	728500000	654300000			644100000	654300000			100	55.2088	30.8027	113.104	101.584
EntF* 10 nM	251	75890000	211700000	148900000		1054000000	550300000			143795000	550300000			100	103.55		732.988	382.698
EntF* 10 nM	252	217300000	17350000	501800000	1046000000	4487000000	1528000000			117325000	1528000000			100	427.701	891.541	3824.42	1302.37
EntF* 10 nM	283	819600000	704300000	695200000	808900000	9694000	2006000000			761950000	2006000000			100	91.2396	106.162	1.27226	263.272
EntF* 10 nM	287	752300000	94060000	22910000	210700000					423180000				100	5.41377	49.7897
EntF* 10 nM	288	507000000	1183000000	1543000000	922600000	3649000000	2455000000			845000000	2455000000			100	182.604	109.183	431.834	290.533
EntF* 10 nM	289		595700000	445600000	769900000	1842000000	2050000000			595700000	2050000000			100	74.8028	129.243	309.216	344.133
EntF* 10 nM	290	78480000	219200000	139600000		2567000000	1167000000			148840000	1167000000			100	93.792		1724.67	784.063
													Mean	100	129.289	219.454	1019.64	495.521
EGF	237	331200000	452200000	236800000	2863000000					391700000				100	60.4544	730.917
EGF	238	773600000	866100000	1589000000	2853000000	2001000000	7587000000			819850000	7587000000			100	193.816	347.99	244.069	925.413
EGF	240	206100000	169400000	1460000000	3324000000	2050000000	6216000000			187750000	6216000000			100	777.63	1770.44	1091.88	3310.79
EGF	891	64710000	46160000	374200000	857500000	1103000000	2681000000			55435000	2681000000			100	675.025	1546.86	1989.72	4836.29
EGF	892	2705000	26150000	9877000	4383000	42770000	1959000			14427500	1959000			100	68.4595	30.3795	296.448	13.5782
EGF	893	63610000	44300000	73160000	243500000	737000000	917100000			53955000	917100000			100	135.594	451.302	1365.95	1699.75
EGF	895	6667000	264700000	1881000000	2152000000	2135000000	2562000000			135683500	2562000000			100	1386.31	1586.04	1573.51	1888.22
EGF	896	36040000	430600000	800200000	3174000000	9881000000	2312000000			233320000	2312000000			100	342.962	1360.36	4234.96	990.914
EGF	897	456800000	561500000	1629000000	3431000000	3436000000	247000000			509150000	247000000			100	319.945	673.868	674.85	48.5122
EGF	-	48520000	547800000	863600000	3215000000	6821000000	2828000000			298160000	2828000000			100	289.643	1078.28	2287.7	948.484
EGF	293	889600000	83150000	113900000		183000000	195300000	194600000		486375000	194950000			100	23.4181		37.6253	40.0822
EGF	296	494700000	16860000	56330000	100700000	75980000	88680000	121200000		255780000	104940000			100	22.0228	39.3698	29.7052	41.0274
EGF	300		61330000	229700000	14070000	400800000	359300000			61330000	359300000			100	374.531	22.9415	653.514	585.847
EGF	294		12610000		58140000	83740000	24140000	24580000		12610000	24360000			100		461.063	664.076	193.18
EGF	298	48240000	61610000	363700000			248700000	494900000		54925000	371800000			100	662.176			676.923
EGF	297	92450000	49860000	26950000	26570000	354700000	115400000	478100000		71155000	296750000			100	37.8751	37.341	498.489	417.047
EGF	295	169600000			19890000	213500000				169600000	#DIV/0!			100		11.7276	125.884
EGF	299		352800000	419300000	135100000	1187000000	1439000000	1470000000		352800000	1454500000			100	118.849	38.2937	336.451	412.273
													Mean	100	343.045	636.699	1006.55	1064.27

## Sheet: Pooled data
		Bioluminescence						Internal DruQuaR reports: 2018-015 + 2018-351										Number of animals
	Mice ID	W1	W3	W4	W5	W6												W3	W4	W5	W6
PBS	231	100	77.8034	181.913	-	-		(-) emitted light was below treshold									PBS	15	14	12	12
PBS	232	100	10.979	34.2335	133.591	-											EntF* 1µM	11	10	10	9
PBS	233	100	119.905	262.158	2952.48	-											EntF* 100nM	17	13	17	17
PBS	235	100	51.7494	195.744	396.311	272.53											EntF* 10nM	8	6	7	7
PBS	253	100	699.722	-	-	-											EGF	16	16	16	16
PBS	254	100	61.6873	15.8533	20.9841	475.077
PBS	256	100	40.9075	74.1514	-	334.607											EntF*	36	29	34	33
PBS	258	100	6.45858	23.1263	25.899	-
PBS	259	100	-	-	-	294.189
PBS	260	100	7.30657	93.0559	137.607	289.175
PBS	273	100	248.322	122.339	206.247	895.09
PBS	274	100	204.77	562.9	197.149	219.568
PBS	277	100	72.9729	328.227	186.898	338.966
PBS	275	100	528.795	324.317	219.656	466.942
PBS	279	100	275.405	276.598	433.366	735.935
PBS	271	100	107.967	-	32.3947	121.207
PBS	272	100	-	506.087	-	155.507
EntF* 1µM	201	100	168.267	244.775	203.526	268.875
EntF* 1µM	202	100	-	-	89.3536	40.8108
EntF* 1µM	203	100	1362.83	2265.92	1269.66	1066.03
EntF* 1µM	204	100	427.733	428.16	1025.18	3251.12			Week		1	3	4	5	6		Fold change
EntF* 1µM	222	100	30.1131	47.208	216.948	216.334			PBS	mean	100	167.65	214.336	411.882	383.233		Week		W1	W3	W4	W5	W6
EntF* 1µM	223	100	203.908	939.506	-	-				STDEV	0	202.284	173.307	810.712	230.118		PBS	mean	1	1.6765	2.14336	4.11882	3.83233
EntF* 1µM	224	100	126.756	28.5231	158.966	338.301				SEM	0	52.2295	46.3183	234.032	66.4293			STDEV	0	2.02284	1.73307	8.10712	2.30118
EntF* 1µM	225	100	204.622	1650.23	699.376	-			QSP76	mean	100	377.606	594.412	1025.06	1309.05				0	0.522295	0.463183	2.34032	0.664293
EntF* 1µM	227	100	249.138	196.557	-	-				STDEV	0	484.111	950.466	1657.3	2398.57		EntF*	mean	1	3.77606	5.94412	10.2506	13.0905
EntF* 1µM	228	100	105.495	223.229	296.724	218.279				SEM	0	80.6852	176.497	284.225	417.538			STDEV	0	4.84111	9.50466	16.573	23.9857
EntF* 1µM	229	100	361.896	-	624.689	538.065			EGF	mean	100	342.296	628.4	1001.97	1055.73				0	0.806852	1.76497	2.84225	4.17538
EntF* 1µM	-	100	1673.95	4164.11	3683.59	2481.19				STDEV	0	370.101	636.035	1097.48	1317.08		EGF	mean	1	3.42296	6.284	10.0197	10.5573
										SEM	0	92.5253	159.009	274.369	329.271			STDEV	0	3.70101	6.36035	10.9748	13.1708
EntF* 100 nM	205	100	2029.62	-	6669.79	5970.22													0	0.925253	1.59009	2.74369	3.29271
EntF* 100 nM	207	100	55.1142	135.113	103.473	507.893
EntF* 100 nM	208	100	1144.49	2422.89	6444.29	12553.5
EntF* 100 nM	209	100	-	-	23.7339	17.3952
EntF* 100 nM	210	100	68.4365	-	-	1828.85
EntF* 100 nM	241	100	657.865	228.782	959.462	-
EntF* 100 nM	242	100	129.409	258.104	770.696	1117.91
EntF* 100 nM	244	100	113.719	612.331	648.779	697.895
EntF* 100 nM	245	100	968.869	1345.57	1433.01	3799.26
EntF* 100 nM	-	100	44.285	171.424	81.1466	169.032
EntF* 100 nM	270	100	473.788	54.1637	280.698	390.949
EntF* 100 nM	268	100	142.806	-	402.178	139.769
EntF* 100 nM	267	100	701.272	134.934	418.352	441.689
EntF* 100 nM	214	100	232.465	107.541	204.981	401.387
EntF* 100 nM	269	100	463.719	-	401.909	2375.59
EntF* 100 nM	211	100	134.084	17.1947	187.096	260.392
EntF* 100 nM	213	100	185.652	57.2477	340.411	382.738
EntF* 100 nM	212	100	99.417	193.058	106.69	267.029
EntF* 10 nM	250	100	55.1675	30.7697	112.891	101.454
EntF* 10 nM	251	100	103.153	-	726.697	380.889
EntF* 10 nM	252	100	427.326	887.327	3798.1	1295.45
EntF* 10 nM	283	100	91.318	105.497	1.28375	262.661
EntF* 10 nM	287	100	5.45928	49.9136	-	-
EntF* 10 nM	288	100	182.33	109.138	431.975	290.147
EntF* 10 nM	289	100	74.7164	128.742	305.898	342.689
EntF* 10 nM	290	100	94.6147	-	1730.35	784.87
EGF	237	100	60.5931	731.282	-	-
EGF	238	100	194.825	347.946	244.304	925.578
EGF	240	100	770.702	1751.99	1080.43	3275.69
EGF	891	100	673.167	1540.3	1971.2	4787.49
EGF	892	100	75.0054	34.4943	319.368	15.5334
EGF	893	100	132.206	438.885	1332.52	1649.1
EGF	895	100	1388.9	1587.88	1574.12	1889.28
EGF	896	100	341.477	1354.18	4211.06	986.358
EGF	897	100	319.748	670.561	671.537	48.285
EGF	-	100	289.264	1079.16	2288.99	947.836
EGF	293	100	23.3888	-	37.6655	40.2068
EGF	296	100	22.427	39.2602	29.9807	41.0652
EGF	300	100	371.322	46.7126	650.637	588.639
EGF	294	100	-	344.22	660.691	194.388
EGF	298	100	656.756	-	-	672.408
EGF	297	100	37.9793	37.6151	497.891	416.293
EGF	295	100	-	11.7071	125.539	-
EGF	299	100	118.974	38.1932	335.629	413.522

## Sheet: Pooled data per concentration
		Bioluminescence						Internal DruQuaR reports: 2018-015 + 2018-351										Number of animals
	Mice ID	W1	W3	W4	W5	W6												W3	W4	W5	W6
PBS	231	100	77.8034	181.913	-	-		(-) emitted light was below treshold									PBS	15	14	12	12
PBS	232	100	10.979	34.2335	133.591	-											EntF* 1µM	11	10	10	9
PBS	233	100	119.905	262.158	2952.48	-											EntF* 100nM	17	13	17	17
PBS	235	100	51.7494	195.744	396.311	272.53											EntF* 10nM	8	6	7	7
PBS	253	100	699.722	-	-	-											EGF	16	16	16	16
PBS	254	100	61.6873	15.8533	20.9841	475.077
PBS	256	100	40.9075	74.1514	-	334.607											EntF*	36	29	34	33
PBS	258	100	6.45858	23.1263	25.899	-
PBS	259	100	-	-	-	294.189
PBS	260	100	7.30657	93.0559	137.607	289.175
PBS	273	100	248.322	122.339	206.247	895.09
PBS	274	100	204.77	562.9	197.149	219.568
PBS	277	100	72.9729	328.227	186.898	338.966
PBS	275	100	528.795	324.317	219.656	466.942
PBS	279	100	275.405	276.598	433.366	735.935
PBS	271	100	107.967	-	32.3947	121.207
PBS	272	100	-	506.087	-	155.507
EntF* 1µM	201	100	168.267	244.775	203.526	268.875
EntF* 1µM	202	100	-	-	89.3536	40.8108
EntF* 1µM	203	100	1362.83	2265.92	1269.66	1066.03
EntF* 1µM	204	100	427.733	428.16	1025.18	3251.12
EntF* 1µM	222	100	30.1131	47.208	216.948	216.334
EntF* 1µM	223	100	203.908	939.506	-	-
EntF* 1µM	224	100	126.756	28.5231	158.966	338.301
EntF* 1µM	225	100	204.622	1650.23	699.376	-
EntF* 1µM	227	100	249.138	196.557	-	-
EntF* 1µM	228	100	105.495	223.229	296.724	218.279
EntF* 1µM	229	100	361.896	-	624.689	538.065
EntF* 1µM	-	100	1673.95	4164.11	3683.59	2481.19
EntF* 100 nM	205	100	2029.62	-	6669.79	5970.22												Fold change
EntF* 100 nM	207	100	55.1142	135.113	103.473	507.893					W1	W3	W4	W5	W6				W1	W3	W4	W5	W6
EntF* 100 nM	208	100	1144.49	2422.89	6444.29	12553.5			PBS	mean	100	167.65	214.336	411.882	383.233		PBS	mean	1	1.6765	2.14336	4.11882	3.83233
EntF* 100 nM	209	100	-	-	23.7339	17.3952				STDEV	0	202.284	173.307	810.712	230.118			STDEV	0	2.02284	1.73307	8.10712	2.30118
EntF* 100 nM	210	100	68.4365	-	-	1828.85				SEM		52.2295	46.3183	234.032	66.4293			SEM	0	0.522295	0.463183	2.34032	0.664293
EntF* 100 nM	241	100	657.865	228.782	959.462	-			EntF* 1µM	mean	100	446.791	1018.82	826.8	935.445		EntF* 1µM	mean	1	4.46791	10.1882	8.268	9.35445
EntF* 100 nM	242	100	129.409	258.104	770.696	1117.91				STDEV	0	545.84	1334.79	1079.35	1148.88			STDEV	0	5.4584	13.3479	10.7935	11.4888
EntF* 100 nM	244	100	113.719	612.331	648.779	697.895				SEM		164.577	422.096	341.321	382.959			SEM	0	1.64577	4.22096	3.41321	3.82959
EntF* 100 nM	245	100	968.869	1345.57	1433.01	3799.26			EntF* 100 nM	mean	100	449.707	441.411	1145.69	1842.44		EntF* 100 nM	mean	1	4.49707	4.41411	11.4569	18.4244
EntF* 100 nM	-	100	44.285	171.424	81.1466	169.032				STDEV	0	528.566	693.005	2068.95	3179.89			STDEV	0	5.28566	6.93005	20.6895	31.7989
EntF* 100 nM	270	100	473.788	54.1637	280.698	390.949				SEM		128.196	192.205	501.794	771.235			SEM	0	1.28196	1.92205	5.01794	7.71235
EntF* 100 nM	268	100	142.806	-	402.178	139.769			EntF* 10 nM	mean	100	129.261	218.565	1015.31	494.023		EntF* 10 nM	mean	1	1.29261	2.18565	10.1531	4.94023
EntF* 100 nM	267	100	701.272	134.934	418.352	441.689				STDEV	0	130.259	329.782	1355.52	410.648			STDEV	0	1.30259	3.29782	13.5552	4.10648
EntF* 100 nM	214	100	232.465	107.541	204.981	401.387				SEM		46.0537	134.633	512.34	155.21			SEM	0	0.460537	1.34633	5.1234	1.5521
EntF* 100 nM	269	100	463.719	-	401.909	2375.59			EGF	mean	100	342.296	628.4	1001.97	1055.73		EGF	mean	1	3.42296	6.284	10.0197	10.5573
EntF* 100 nM	211	100	134.084	17.1947	187.096	260.392				STDEV	0	370.101	636.035	1097.48	1317.08			STDEV	0	3.70101	6.36035	10.9748	13.1708
EntF* 100 nM	213	100	185.652	57.2477	340.411	382.738				SEM		92.5253	159.009	274.369	329.271			SEM	0	0.925253	1.59009	2.74369	3.29271
EntF* 100 nM	212	100	99.417	193.058	106.69	267.029											Week		1	3	4	5	6
EntF* 10 nM	250	100	55.1675	30.7697	112.891	101.454
EntF* 10 nM	251	100	103.153	-	726.697	380.889
EntF* 10 nM	252	100	427.326	887.327	3798.1	1295.45
EntF* 10 nM	283	100	91.318	105.497	1.28375	262.661
EntF* 10 nM	287	100	5.45928	49.9136	-	-
EntF* 10 nM	288	100	182.33	109.138	431.975	290.147
EntF* 10 nM	289	100	74.7164	128.742	305.898	342.689
EntF* 10 nM	290	100	94.6147	-	1730.35	784.87
EGF	237	100	60.5931	731.282	-	-
EGF	238	100	194.825	347.946	244.304	925.578
EGF	240	100	770.702	1751.99	1080.43	3275.69
EGF	891	100	673.167	1540.3	1971.2	4787.49
EGF	892	100	75.0054	34.4943	319.368	15.5334
EGF	893	100	132.206	438.885	1332.52	1649.1
EGF	895	100	1388.9	1587.88	1574.12	1889.28
EGF	896	100	341.477	1354.18	4211.06	986.358
EGF	897	100	319.748	670.561	671.537	48.285
EGF	-	100	289.264	1079.16	2288.99	947.836
EGF	293	100	23.3888	-	37.6655	40.2068
EGF	296	100	22.427	39.2602	29.9807	41.0652
EGF	300	100	371.322	46.7126	650.637	588.639
EGF	294	100	-	344.22	660.691	194.388
EGF	298	100	656.756	-	-	672.408
EGF	297	100	37.9793	37.6151	497.891	416.293
EGF	295	100	-	11.7071	125.539	-
EGF	299	100	118.974	38.1932	335.629	413.522
