# Supplementary material for: The quorum sensing peptide EntF* promotes colorectal cancer metastasis in mice: a new factor in the host-microbiome interaction
Source: BMC Biol. 2022 Jun 27;20:151. doi: 10.1186/s12915-022-01317-z (PMC9238271; doi:10.1186/s12915-022-01317-z)
Supplement: Supplementary file 1 — Additional file 1. Raw data Excel files. [file 12915_2022_1317_MOESM1_ESM.zip › 2021_187a_CaCo2_results.xlsx]

## Sheet: permeability EntF
EntF*					Internal DruQuaR report: 2018-254
Dose solution EntF* (µM)	1
Amount applied (nmol)	0.4
A -> B (1)
Time (min)	Conc (pM)	Cell vol (ml)	Total amount (amol)	Amount withdrawn (amol)	Cumulative amount (amol)	% Dose applied	Cumulative conc (pM)	Mean cumulative amount	n	SD	SEM
0	24.0173	1.2	28.8207	7.20518	0	0	0	0	6	0	0
30	23.0007	1.2	27.6009	6.90022	34.8061	8.70152	29.0051	48.9904	6	12.2857	5.0156
60	13.4944	1.2	16.1933	4.04832	30.2987	7.57467	25.2489	45.576	6	13.1754	5.37882
90	23.56	1.2	28.272	7.06799	46.4257	11.6064	38.6881	49.867	6	9.4164	3.84423
120	9.88834	1.2	11.866	2.9665	37.0877	9.27193	30.9064	43.9617	6	6.789	2.7716
A -> B (2)
Time (min)	Conc (pM)	Cell vol (ml)	Total amount (amol)	Amount withdrawn (amol)	Cumulative amount (amol)	% Dose applied	Cumulative conc (pM)	Mean cumulative concentration	n	SD	SEM
0	21.7667	1.2	26.12	6.53	0	0	0	0	6	0	0
30	38.2904	1.2	45.9485	11.4871	52.4785	13.1196	43.7321	40.8253	6	10.2381	4.17967
60	23.0389	1.2	27.6467	6.91168	45.6639	11.416	38.0532	37.98	6	10.9795	4.48235
90	18.1966	1.2	21.836	5.45899	46.7648	11.6912	38.9706	41.5558	6	7.847	3.20352
120	8.6284	1.2	10.3541	2.58852	40.7419	10.1855	33.9516	36.6348	6	5.6575	2.30966
A -> B (3)															1000000	Dosis concentratie (pmol/L)
Time (min)	Conc (pM)	Cell vol (ml)	Total amount (amol)	Amount withdrawn (amol)	Cumulative amount (amol)	% Dose applied	Cumulative conc (pM)
0	38.6367	1.2	46.364	11.591	0	0	0
30	30.1911	1.2	36.2294	9.05734	47.8204	11.9551	39.8503
60	15.795	1.2	18.9539	4.73849	39.6023	9.90057	33.0019							Rico/cm²	Kapp (cm/min)	Kapp (cm/s)
90	14.4756	1.2	17.3707	4.34268	42.7576	10.6894	35.6313						AB1	0.212785	2.12785e-07	3.54642e-09
120	14.4888	1.2	17.3865	4.34663	47.116	11.779	39.2634						AB2	0.187922	1.87922e-07	3.13203e-09
													AB3	0.221154	2.21154e-07	3.6859e-09
A -> B (4)													AB4	0.206718	2.06718e-07	3.4453e-09
Time (min)	Conc (pM)	Cell vol (ml)	Total amount (amol)	Amount withdrawn (amol)	Cumulative amount (amol)	% Dose applied	Cumulative conc (pM)						AB5	0.281202	2.81202e-07	4.6867e-09
0	25.2731	1.2	30.3277	7.58192	0	0	0						AB6	0.21165	2.1165e-07	3.5275e-09
30	41.8772	1.2	50.2526	12.5632	57.8345	14.4586	48.1955								average	3.67064e-09
60	26.5575	1.2	31.869	7.96724	52.0141	13.0035	43.345								stdev	5.30925e-10
90	20.0585	1.2	24.0702	6.01755	52.1825	13.0456	43.4854								SEM	2.16749e-10
120	8.64207	1.2	10.3705	2.59262	44.5004	11.1251	37.0836
A -> B (5)
Time (min)	Conc (pM)	Cell vol (ml)	Total amount (amol)	Amount withdrawn (amol)	Cumulative amount (amol)	% Dose applied	Cumulative conc (pM)
0	60.96	1.2	73.152	18.288	0	0	0
30	39.4437	1.2	47.3324	11.8331	65.6204	16.4051	54.6837
60	31.5007	1.2	37.8008	9.4502	67.9219	16.9805	56.6016
90	23.5388	1.2	28.2466	7.06165	67.8179	16.9545	56.5149
120	7.46551	1.2	8.95861	2.23965	55.5916	13.8979	46.3263
A -> B (6)
Time (min)	Conc (pM)	Cell vol (ml)	Total amount (amol)	Amount withdrawn (amol)	Cumulative amount (amol)	% Dose applied	Cumulative conc (pM)
0	35.1635	1.2	42.1962	10.549	0	0	0
30	20.6944	1.2	24.8333	6.20832	35.3823	8.84558	29.4853
60	17.6651	1.2	21.1981	5.29952	37.9554	9.48886	31.6295
90	17.664	1.2	21.1968	5.2992	43.2537	10.8134	36.0447
120	9.48071	1.2	11.3769	2.84421	38.7329	9.68323	32.2774
																								LoD
																								#REF!	Rico
																								#DIV/0!	Snijpunt
																								#REF!	Rico/1,12 cm²
																								3554	Dosis concentratie (nmol/L)
																								#REF!	Kapp (cm/min)
																								#REF!	Kapp (cm/s)

## Sheet: raw data
	#	Name	RT	Area	Response	S/N	concentration (pM)
1	1	10809_006_Blank_1								Calibration curve
2	2	10809_006_Blank_2
3	3	10809_006_Blank_3								concentration (pM)	AUC 1	AUC 2	AUC 3	Mean AUC
4	4	10809_006_Q76_5pM_1								5			26241	26241
5	5	10809_006_Q76_25pM_1	4.47	87887	87887	10355	10.401			25	87887		73481	80684
6	6	10809_006_Q76_50pM_1	4.48	365146	365146	31513	52.3701			50	365146	328777	238644	310856
7	7	10809_006_Q76_200pM_1	4.45	1594592	1594592	120178	226.289			200	1594592	1444913	1299912	1.44647e+06
8	8	10809_006_Q76_500pM_1	4.49	4285114	4285114	281948	556.43			500	4285114	3673655	3144971	3.70125e+06
9	9	10809_006_Q76_1nM_1	4.48	10244485	10244485	602970	1145.32			1000	10244485	7956960	7610971	8.60414e+06
10	10	10809_006_Blank_4
11	11	10809_006_Q76_A1_T0_37degree	4.48	177012	177012	20740	24.0173
12	12	10809_006_Q76_A2_T0_37degree	4.45	162226	162226	14495	21.7667
13	13	10809_006_Q76_B1_T0_37degree	4.47	273588	273588	18674	38.6367			Coefficient	a	2.1437
14	14	10809_006_Q76_B2_T0_37degree	4.47	185272	185272	18447	25.2731				b	6471.7
15	15	10809_006_Q76_C1_T0_37degree	4.48	422824	422824	37509	60.96				c	20343
16	16	10809_006_Q76_C2_T0_37degree	4.46	250561	250561	18357	35.1635
17	17	10809_006_Q76_A1_T30_37degree	4.48	170331	170331	12510	23.0007
18	18	10809_006_Q76_A2_T30_37degree	4.50	271290	271290	16479	38.2904					Summary concentration (pM)
19	19	10809_006_Q76_B1_T30_37degree	4.48	217685	217685	16359	30.1911					Time (min)	0	30	60	120	180
20	20	10809_006_Q76_B2_T30_37degree	4.48	295119	295119	16268	41.8772					A1	24.0173	23.0007	13.4944	23.56	9.88834
21	21	10809_006_Q76_C1_T30_37degree	4.49	278946	278946	21609	39.4437					A2	21.7667	38.2904	23.0389	18.1966	8.6284
22	22	10809_006_Q76_C2_T30_37degree	4.49	155189	155189	15140	20.6944					B1	38.6367	30.1911	15.795	14.4756	14.4888
23	23	10809_006_Q76_A1_T60_37degree	4.47	108065	108065	13778	13.4944					B2	25.2731	41.8772	26.5575	20.0585	8.64207
24	24	10809_006_Q76_A2_T60_37degree	4.47	170582	170582	14568	23.0389					C1	60.96	39.4437	31.5007	23.5388	7.46551
25	25	10809_006_Q76_B1_T60_37degree	4.50	123098	123098	16802	15.795					C2	35.1635	20.6944	17.6651	17.664	9.48071
26	26	10809_006_Q76_B2_T60_37degree	4.49	193727	193727	15082	26.5575
27	27	10809_006_Q76_C1_T60_37degree	4.50	226333	226333	20103	31.5007
28	28	10809_006_Q76_C2_T60_37degree	4.49	135335	135335	10150	17.6651
29	29	10809_006_Q76_A1_T90_37degree	4.52	174006	174006	17714	23.56
30	30	10809_006_Q76_A2_T90_37degree	4.51	138816	138816	10622	18.1966
31	31	10809_006_Q76_B1_T90_37degree	4.56	114474	114474	8961	14.4756
32	32	10809_006_Q76_B2_T90_37degree	4.50	151018	151018	16309	20.0585
33	33	10809_006_Q76_C1_T90_37degree	4.53	173867	173867	15239	23.5388
34	34	10809_006_Q76_C2_T90_37degree	4.50	135328	135328	10982	17.664
35	35	10809_006_Q76_A1_T120_37degree	4.50	84547	84547	13594	9.88834
36	36	10809_006_Q76_A2_T120_37degree	4.51	76343	76343	18233	8.6284
37	37	10809_006_Q76_B1_T120_37degree	4.53	114560	114560	14463	14.4888
38	38	10809_006_Q76_B2_T120_37degree	4.51	76432	76432	7044	8.64207
39	39	10809_006_Q76_C1_T120_37degree	4.52	68777	68777	4279	7.46551
40	40	10809_006_Q76_C2_T120_37degree	4.53	81892	81892	7343	9.48071
41	41	10809_006_Blank_5
42	42	10809_006_Q76_5pM_2
43	43	10809_006_Q76_25pM_2
44	44	10809_006_Q76_50pM_2	4.53	328777	328777	42173	46.9294
45	45	10809_006_Q76_200pM_2	4.53	1444913	1444913	125525	206.058
46	46	10809_006_Q76_500pM_2	4.52	3673655	3673655	245302	486.202
47	47	10809_006_Q76_1nM_2	4.53	7956960	7956960	581529	936.097
48	48	10809_006_Blank_6
49	49	10809_006_shutdown
Quantify Compound Summary Report
Printed Thu Feb 07 09:27:18 2019
Compound 1: Q76cyclQuant
	#	Name	RT	Area	Response	S/N	concentration (pM)
1	1	10809_006_Blank_7
2	2	10809_006_Blank_8
3	3	10809_006_Blank_9
4	4	10809_006_Q76_5pM_3	4.49	26241	26241	6972	0.911078
5	5	10809_006_Q76_25pM_3	4.49	73481	73481	6686	8.18861
6	6	10809_006_Q76_50pM_3	4.50	238644	238644	19442	33.3629
7	7	10809_006_Q76_200pM_3	4.51	1299912	1299912	151776	186.23
8	8	10809_006_Q76_500pM_3	4.51	3144971	3144971	254723	423.426
9	9	10809_006_Q76_1nM_3	4.50	7610971	7610971	497643	902.873
10	10	10809_006_Blank_10
11	11	10809_006_Blank_11
												Donor	acceptor	Total (nM)	%
											A==> B	#DIV/0!	#DIV/0!	#DIV/0!	#DIV/0!
											B==> A	#DIV/0!	#DIV/0!	#DIV/0!	#DIV/0!
															#DIV/0!
