# Supplementary material for: The quorum sensing peptide EntF* promotes colorectal cancer metastasis in mice: a new factor in the host-microbiome interaction
Source: BMC Biol. 2022 Jun 27;20:151. doi: 10.1186/s12915-022-01317-z (PMC9238271; doi:10.1186/s12915-022-01317-z)
Supplement: Supplementary file 1 — Additional file 1. Raw data Excel files. [file 12915_2022_1317_MOESM1_ESM.zip › 2021_187a_Formation_EntFstar.xlsx]

## Sheet: Overview
Formation rate (%*min-1)	HBSS	Colon tissue	Faeces				Internal DruQuaR report: 2018-239
X1	0.0321187	0.0897732	1.66347
X2	0.0130379	0.124891	2.4748
X3	0.0599606	0.156298	1.4512
X4	0.0499029	0.0980962	1.23669
X5	0.0572699	0.106469
X6	0.0440396	0.0824489
X7	0.046919	0.0902975
Average	0.0433212	0.106896	1.70654
SEM	0.00611552	0.00976922	0.2705

## Sheet: HBSS
Formation							Initial concentration EntF (µM)	31.82
HBSS	EntF*		EntF* without metabolisation	EntF*/EntF	Rico
Time	AUC	Conc (µM)	Conc (µM)	%
0	0	0	0	0	-
1	42228	0.0102202	0.0102202	0.0321187	0.0321187			EntF*
5	85708	0.0207434	0.0207434	0.0651897	0.0130379		AUC/conc (AUC/µM)	4.13183e+06
10	788330	0.190795	0.190795	0.599606	0.0599606
30	1968290	0.476373	0.476373	1.49709	0.0499029
60	4517724	1.0934	1.0934	3.43619	0.0572699
120	6948109	1.68161	1.68161	5.28475	0.0440396
180	11103597	2.68733	2.68733	8.44542	0.046919
				Average	0.0433212
				SEM	0.00611552		EntF* (µM)	AUC
							0.1	611386
			EntF* is stable in HBSS				1	4555799
							5	20570371
							Compound 1: Q76Quant
								#	Name	RT	Area	Response	S/N
							1	1	8575_152_QSP76_buffer_100pM	4.19	611386	611386	12934
							2	2	8575_152_QSP76_Buffer_1nM	4.16	4555799	4555799	552579
							3	3	8575_152_QSP76_Buffer_5nM	4.15	20570371	20570371	1894363

## Sheet: Colon
Formation							Initial concentration EntF (µM)	31.82
Colon	EntF*		EntF* without metabolisation	EntF*/EntF	Rico
Time	AUC	Conc (µM)	Conc (µM)	%
0	0	0	0	0	-
1	118029	0.0285658	0.0285658	0.0897732	0.0897732			EntF*
5	821002	0.198702	0.198702	0.624456	0.124891		AUC/conc (AUC/µM)	4.13183e+06
10	2054925	0.497341	0.497341	1.56298	0.156298
30	3869152	0.936427	0.936427	2.94289	0.0980962
60	8398797	2.03271	2.03271	6.38815	0.106469
120	13007938	3.14823	3.14823	9.89387	0.0824489
180	21369297	5.17188	5.17188	16.2535	0.0902975
							EntF* (µM)	AUC
				Average	0.106896		0.1	611386
				SEM	0.00976922		1	4555799
							5	20570371
			EntF* is stable in Colon tissue

## Sheet: Faeces
Formation							Initial concentration EntF (µM)	31.82
Feces	EntF*		EntF* without metabolisation	EntF*/EntF	Rico
Time	AUC	Conc (µM)	Conc (µM)	%
0	0	0	0	0	-
1	2071873	0.501442	0.529318	1.66347	1.66347
5	12412985	3.00424	3.93741	12.374	2.4748			EntF*
10	11107466	2.68827	4.61771	14.512	1.4512		AUC/conc (AUC/µM)	4.13183e+06
30	9624202	2.32929	11.8055	37.1007	1.23669
				Average	1.70654
				SEM	0.2705
							EntF* (µM)	AUC
							0.1	611386
							1	4555799
							5	20570371

## Sheet: Raw data
	#	Name	RT	Area	Response	S/N
1	1	8575_152_blank	4.06	357535	357535	31006
2	2	8575_152_QSP76_10nM	4.07	51944043	51944043	7999735
3	3	8575_152_QSP11_10nM
4	4	8575_152_blank_2
5	5	8575_152_Feces_Blank
6	6	8575_152_Feces_0	4.07	2071873	2071873	135321
7	7	8575_152_Feces_5	4.07	12412985	12412985	1624132
8	8	8575_152_Feces_10	4.07	11107466	11107466	1569841
9	9	8575_152_Feces_30	4.09	9624202	9624202	988758
10	10	8575_152_Feces_60	4.08	672293	672293	95949
11	11	8575_152_Feces_120	4.08	198128	198128	21417
12	12	8575_152_Feces_180	4.08	262219	262219	28321
13	13	8575_152_Colon_Blank
14	14	8575_152_Colon_0	4.09	118029	118029	16600
15	15	8575_152_Colon_5	4.09	821002	821002	89238
16	16	8575_152_Colon_10	4.09	2054925	2054925	271698
17	17	8575_152_Colon_30	4.09	3869152	3869152	560935
18	18	8575_152_Colon_60	4.08	8398797	8398797	1269630
19	19	8575_152_Colon_120	4.09	13007938	13007938	1990482
20	20	8575_152_Colon_180	4.10	21369297	21369297	3583491
