# Supplementary material for: The quorum sensing peptide EntF* promotes colorectal cancer metastasis in mice: a new factor in the host-microbiome interaction
Source: BMC Biol. 2022 Jun 27;20:151. doi: 10.1186/s12915-022-01317-z (PMC9238271; doi:10.1186/s12915-022-01317-z)
Supplement: Supplementary file 1 — Additional file 1. Raw data Excel files. [file 12915_2022_1317_MOESM1_ESM.zip › 2021_187a_In_vivo_macro_micro.xlsx]

## Sheet: Macroscopic evaluation caecum
Amount of nodules					Internal DruQuaR reports: 2018-015 + 2018-351
Vehicle	EntF*	EGF
1	54	22
1	3	3
25	9	35
3	6	12
13	31	21
1	17	20
1	11	11
1	3	35
15	23	35
3	17	20
1	19	4
12	4	16
13	5	48
1	3	2
10	3	1
	4	2
	28	3
	3	4
	38
	3
	21
	8
	4
	2
	6
	1
	12
	11
	2
	5
	10
	9
	11
	6
	5
	10
	14
	17
	12
6.73333	11.5385	16.3333	= Mean amount of nodules

## Sheet: Histology scoring Lung_liver
LUNGS								LIVER
Group	ID (Lungs)	Scoring person 1 (ND)	Scoring person 2 (ADS)	Scoring person 3 (EW) (only when scoring of person 1 and 2 was not the same)	conclusion per sample	conclusion per group		Group	ID (liver)	Scoring person 1 (ND)	Scoring person 2 (ADS)	Scoring person 3 (EW) (only when scoring of person 1 and 2 was not the same)	conclusion per sample	conclusion per group
PBS	His15221	0	0		0	0		PBS	His15222	0	0		0	0
	His15223	0	0		0				His15224	1	0	0	0
	His15225	0	0		0				His15226	0	1	1	1
	His15227	0	0		0				His15228	0	0		0
	His15229	0	0		0				His15230	0	0		0
	His15231	0	0		0				His15232	0	0		0
	His15233	0	0		0				His15234	0	0		0
	His15235	1	2	2	2				His15236	0	0		0
EntF*	His15237	2	1	1	1	1		EntF*	His15238	0	0		0	1
	His15239	2	1	1	1				His15240	3	3		3
	His15241	3	2	2	2				His15242	2	1	1	1
	His15245	4	3	3	3				His15246	2	1	2	2
	His15247	0	0		0				His15248	1	1		1
	His15249	0	0		0				His15250	0	0		0
	His15251	0	0		0				His15252	3	3		3
	His15253	1	1		1				His15254	2	1	1	1
	His15255	0	0		0				His15256	3	3		3
	His15257	2	2		2				His15258	1	1		1
	His15259	2	2		2				His15260	2	0	1	1
	His15261	0	0		0				His15262	1	1		1
	His15263	0	0		0				His15264	2	1	1	1
	His15265	2	1	2	2				His15266	3	0	0	0
	His15269	0	0		0				His15270	4	4		4
	His15271	0	0		0				His15272	1	0	0	0
	His15273	2	2		2				His15274	1	1		1
	His15275	0	0		0				His15276	3	3		3
	His15277	2	1	1	1				His15278	0	0		0
	His15279	1	0	0	0				His15280	3	3		3
	His15281	4	4		4				His15282	0	0		0
	His15283	1	1		1				His15284	2	2		2
	His15287	3	2	2	2				His15288	0	0		0
	His15289	0	0		0				His15290	0	0		0
	His15291	2	1	1	1				His15292	2	2		2
	His15293	2	2		2				His15294	0	0		0
	His15295	2	1	1	1				His15296	0	0		0
	His15297	2	2		2				His15298	3	1	1	1
	His15299	2	2		2				His15300	0	0		0
	His15301	2	1	1	1				His15302	5	5		5
EGF	His15303	3	3		3	3		EGF	His15304	4	4		4	3
	His15305	4	4		4				His15306	3	2	2	2
	His15307	5	5		5				His15308	2	1	1	1
	His15309	3	3		3				His15310	3	3		3
	His15311	4	4		4				His15312	4	3	3	3
	His15313	0	0		0				His15314	0	0		0
	His15317	3	3		3				His15318	5	4	4	4
	His15319	5	5		5				His15320	3	3		3
	His15321	1	1		1				His15322	0	0		0
