# Supplementary material for: The quorum sensing peptide EntF* promotes colorectal cancer metastasis in mice: a new factor in the host-microbiome interaction
Source: BMC Biol. 2022 Jun 27;20:151. doi: 10.1186/s12915-022-01317-z (PMC9238271; doi:10.1186/s12915-022-01317-z)
Supplement: Supplementary file 1 — Additional file 1. Raw data Excel files. [file 12915_2022_1317_MOESM1_ESM.zip › 2021_187a_Method_verification.xlsx]

## Sheet: Calibration curve
Calibration Curve						Internal DruQuaR report: 2018-214
Sample name	AUC		Concentration (pM)
Placebo_1	51032		0
Placebo_2	43420		0
Placebo_3	52091		0
Prespiked_serum_100pM_1	454048		100
Prespiked_serum_100pM_2	529702		100
Prespiked_serum_100pM_3	340722		100
Prespiked_serum_100pM_4	246758		100
Prespiked_serum_250pM	804654		250
Prespiked_serum_1nM_1	1387765		1000
Prespiked_serum_1nM_2	1523462		1000
QC Samples	Area	back calculated (pM)	accuracy (%)	Concentration (pM)
Prespiked_serum_500pM_QC1	1001450	592.202	18.4404	500
Prespiked_serum_500pM_QC2	1058884	642.015	28.4029	500
Prespiked_serum_500pM_QC3	920509	522.002	4.40035	500
	Average	585.406	17.0812
	Stdev	60.2944	12.0589
	RSD/SEM	10.2996	6.9622
						LOQ = 100 pM (lowest point of calibration curve)

## Sheet: Raw data
Verification
Sample	RT (min)	AUC
8575_162_Placebo_1	4.25	51032
8575_162_Placebo_2	4.26	43420
8575_162_Placebo_3	4.26	52091
8575_162_serum_100pM_1	4.29	454048
8575_162_serum_100pM_2	4.29	529702
8575_162_serum_100pM_3	4.29	340722
8575_162_serum_100pM_4	4.29	246758
8575_162_serum_500pM_QC1	4.29	1001450
8575_162_serum_500pM_QC2	4.29	1058884
8575_162_serum_500pM_QC3	4.30	920509
8575_162_serum_250pM	4.30	804654
8575_162_serum_1nM_1	4.29	1387765
8575_162_serum_1nM_2	4.30	1523462
