# Supplementary material for: The quorum sensing peptide EntF* promotes colorectal cancer metastasis in mice: a new factor in the host-microbiome interaction
Source: BMC Biol. 2022 Jun 27;20:151. doi: 10.1186/s12915-022-01317-z (PMC9238271; doi:10.1186/s12915-022-01317-z)
Supplement: Supplementary file 1 — Additional file 1. Raw data Excel files. [file 12915_2022_1317_MOESM1_ESM.zip › 2021_187a_qPCR.xlsx]

## Sheet: Nanodrop
Nanodrop raw data
Sample ID	ng/ul	A260	A280	260/280	260/230
Blanco	0.09	0.002	0.008	0.24	-0.55
7F	1740.32	34.806	16.759	2.08	2.35
8F	1183.5	23.67	11.281	2.1	2.3
9F	1405.41	28.108	13.531	2.08	2.31
10F	1119.32	22.386	10.939	2.05	2.32
11F	1422.86	28.457	13.818	2.06	2.37
12F	1642.1	32.842	15.827	2.08	2.35
13F	996.88	19.938	9.646	2.07	2.21
16F	608	12.16	5.97	2.04	2.27
blanco	-0.63	-0.013	-0.021	0.59	-0.86
7F	1737.72	34.754	16.834	2.06	2.31
8F	1183.09	23.662	11.385	2.08	2.26
9F	1395.01	27.9	13.508	2.07	2.3
10F	1113.78	22.276	10.973	2.03	2.28
11F	1416.65	28.333	13.907	2.04	2.35
12F	1636.97	32.739	15.874	2.06	2.32
13F	992.37	19.847	9.578	2.07	2.18
16F	615.07	12.301	6.057	2.03	2.28

## Sheet: Experiment 1
qPCR experiment 1													Internal DruQuaR reports: 2019-014
Fluor	Target	Content	Sample	Cq	Cq Mean	Cq Std. Dev	Starting Quantity (SQ)	Log Starting Quantity	SQ Mean	SQ Std. Dev	EntF* copies/g feces
SYBR		Unkn-05	10F	N/A	<LOD	N/A	N/A	N/A	<LOD	N/A							400 ng/µL (in 25 µL)
SYBR		Unkn-05	10F	N/A			N/A	N/A						Measurement 1	Measurement 2	Mean	µL DNA	µL HPLC water
SYBR		Unkn-05	10F	N/A			N/A	N/A					7F	1740.32	1737.72	1739.02	5.75037	19.2496
SYBR		Unkn-06	11F	N/A			N/A	N/A					8F	1183.5	1183.09	1183.3	8.45098	16.549
SYBR		Unkn-06	11F	N/A			N/A	N/A					9F	1405.41	1395.01	1400.21	7.14179	17.8582
SYBR		Unkn-06	11F	39.7	39.7	N/A	0.1862	-0.73002	0.1862	N/A	800.116		10F	1119.32	1113.78	1116.55	8.95616	16.0438
SYBR		Unkn-07	12F	39.54	39.54	N/A	0.2069	-0.68424	0.2069	N/A	1078.94		11F	1422.86	1416.65	1419.76	7.04347	17.9565
SYBR		Unkn-08	13F	37.05	36.715	0.473762	1.015	0.00646604	1.284	0.380423	3874.69		12F	1642.1	1636.97	1639.53	6.09929	18.9007
SYBR		Unkn-08	13F	36.38			1.553	0.191171					13F	996.88	992.37	994.625	10.054	14.946
SYBR		Unkn-11	16F	36.06	36.595	0.756604	1.914	0.281942	1.4392	0.671469	3313.71		16F	608	615.07	611.535	16.3523	8.64771
SYBR		Unkn-11	16F	37.13			0.9644	-0.0157428
SYBR		Unkn-02	7F	N/A			N/A	N/A
SYBR		Unkn-02	7F	38.6	38.6	N/A	0.3757	-0.425159	0.3757	N/A	1996.79
SYBR		Unkn-02	7F	N/A			N/A	N/A
SYBR		Unkn-03	8F	39.93	39.86	0.138924	0.1614	-0.792096	0.168967	0.0149614	635.933
SYBR		Unkn-03	8F	39.95			0.1593	-0.797784
SYBR		Unkn-03	8F	39.7			0.1862	-0.73002
SYBR		Unkn-04	9F	35.21	35.52	0.438406	3.282	0.516139	2.749	0.753776	11215.6			Tubes empty after use
SYBR		Unkn-04	9F	N/A			N/A	N/A
SYBR		Unkn-04	9F	35.83			2.216	0.34557					Sample	Weight (mg)
SYBR		Neg Ctrl-01		N/A	<LOD	N/A	N/A	N/A	<LOD	N/A			7F	40.9
SYBR		Neg Ctrl-01		N/A	<LOD	N/A	N/A	N/A	<LOD	N/A			8F	39.3
SYBR		Neg Ctrl-01		N/A	<LOD	N/A	N/A	N/A	<LOD	N/A			9F	42.9
													10F	39.3
													11F	41.3
													12F	39.3
													13F	41.2
													16F	33.2
Calibration curve 1
Fluor	Target	Content	Sample	Cq	Cq Mean	Cq Std. Dev	Starting Quantity (SQ)	Log Starting Quantity	SQ Mean	SQ Std. Dev
SYBR		Std-01		11.42	11.425	0.00707107	10000000000	10	10000000000	N/A
SYBR		Std-01		11.43	11.425	0.00707107	10000000000	10	10000000000	N/A
SYBR		Std-02		15.51	15.51	0	1000000000	9	1000000000	N/A
SYBR		Std-02		15.51	15.51	0	1000000000	9	1000000000	N/A
SYBR		Std-03		18.96	19.065	0.148492	100000000	8	100000000	N/A
SYBR		Std-03		19.17	19.065	0.148492	100000000	8	100000000	N/A
SYBR		Std-04		23.2	23.185	0.0212132	10000000	7	10000000	N/A
SYBR		Std-04		23.17	23.185	0.0212132	10000000	7	10000000	N/A
SYBR		Std-05		26.6	26.6	0	1000000	6	1000000	N/A
SYBR		Std-05		26.6	26.6	0	1000000	6	1000000	N/A
SYBR		Std-07		33.16	32.97	0.268701	10000	4	10000	N/A
SYBR		Std-07		32.78	32.97	0.268701	10000	4	10000	N/A

## Sheet: Experiment 2
qPCR experiment 2
Fluor	Target	Content	Sample	Cq	Cq Mean	Cq Std. Dev	Starting Quantity (SQ)	Log Starting Quantity	SQ Mean	SQ Std. Dev	EntF* copies/g feces
SYBR		Unkn-05	10F	N/A	<LOD	N/A	N/A	N/A	<LOD	N/A								400 ng/µL (in 25 µL)
SYBR		Unkn-05	10F	N/A			N/A	N/A							Measurement 1	Measurement 2	Mean	µL DNA	µL HPLC water
SYBR		Unkn-05	10F	N/A			N/A	N/A						7F	1740.32	1737.72	1739.02	5.75037	19.2496
SYBR		Unkn-06	11F	N/A	<LOD	N/A	N/A	N/A	<LOD	N/A				8F	1183.5	1183.09	1183.3	8.45098	16.549
SYBR		Unkn-06	11F	N/A			N/A	N/A						9F	1405.41	1395.01	1400.21	7.14179	17.8582
SYBR		Unkn-06	11F	N/A			N/A	N/A						10F	1119.32	1113.78	1116.55	8.95616	16.0438
SYBR		Unkn-08	13F	37.28	36.97	0.438406	1.059	0.024896	1.3205	0.369817	3984.84			11F	1422.86	1416.65	1419.76	7.04347	17.9565
SYBR		Unkn-08	13F	N/A			N/A	N/A						12F	1642.1	1636.97	1639.53	6.09929	18.9007
SYBR		Unkn-08	13F	36.66			1.582	0.199206						13F	996.88	992.37	994.625	10.054	14.946
SYBR		Unkn-11	16F	37.38	36.84	0.763675	0.994	-0.00261362	1.495	0.708521	3442.19			16F	608	615.07	611.535	16.3523	8.64771
SYBR		Unkn-11	16F	36.3			1.996	0.300161
SYBR		Unkn-11	16F	N/A			N/A	N/A
SYBR		Unkn-02	7F	N/A			N/A	N/A
SYBR		Unkn-02	7F	N/A			N/A	N/A
SYBR		Unkn-02	7F	38.92	38.92	N/A	0.3659	-0.436638	0.3659	N/A	1944.7
SYBR		Unkn-03	8F	N/A	<LOD	N/A	N/A	N/A	<LOD	N/A
SYBR		Unkn-04	9F	N/A			N/A	N/A
SYBR		Unkn-04	9F	35.47	35.79	0.452548	3.416	0.533518	2.8385	0.816708	11580.7			Tubes empty after use
SYBR		Unkn-04	9F	36.11			2.261	0.354301
SYBR		Neg Ctrl-01		N/A	<LOD	N/A	N/A	N/A	<LOD	N/A				Sample	Weight (mg)
SYBR		Neg Ctrl-01		N/A	<LOD	N/A	N/A	N/A	<LOD	N/A				7F	40.9
SYBR		Neg Ctrl-01		N/A	<LOD	N/A	N/A	N/A	<LOD	N/A				8F	39.3
														9F	42.9
														10F	39.3
														11F	41.3
														12F	39.3
														13F	41.2
														16F	33.2
Calibration curve 2
Fluor	Target	Content	Sample	Cq	Cq Mean	Cq Std. Dev	Starting Quantity (SQ)	Log Starting Quantity	SQ Mean	SQ Std. Dev
SYBR		Std-03		19.42	19.2267	0.181475	100000	5	100000	N/A
SYBR		Std-03		19.06			100000	5
SYBR		Std-03		19.2			100000	5
SYBR		Std-04		23.47	23.3767	0.136504	10000	4	10000	N/A
SYBR		Std-04		23.22			10000	4
SYBR		Std-04		23.44			10000	4
SYBR		Std-05		27.02	26.97	0.043589	1000	3	1000	N/A
SYBR		Std-05		26.95			1000	3
SYBR		Std-05		26.94			1000	3
SYBR		Std-06		30.78	30.62	0.226274	100	2	100	N/A
SYBR		Std-06		30.46			100	2
SYBR		Std-07		33.42	33.255	0.233345	10	1	10	N/A
SYBR		Std-07		33.09			10	1

## Sheet: Maximum-likelihood
Maximum Likelihood
Content	Sample	Starting Quantity (SQ)	Log Starting Quantity	Gemiddelde non-cen	Variance non-cen	h	gamma	lambda	mean_ML (log)	SQ Median	corrected EntF* copies/g faeces	non-corrected EntF* copies/g faeces
Unkn-05	10F	N/A	N/A
Unkn-05	10F	N/A	N/A
Unkn-05	10F	N/A	N/A
Unkn-05	10F	N/A	N/A
Unkn-05	10F	N/A	N/A
Unkn-05	10F	N/A	N/A
Unkn-06	11F	N/A	N/A	-0.73002	0.0105223	0.833333	2.29147	3.05495	-0.937036	0.115602	499.834	805.085
Unkn-06	11F	N/A	N/A
Unkn-06	11F	N/A	N/A
Unkn-06	11F	N/A	N/A
Unkn-06	11F	N/A	N/A
Unkn-06	11F	0.1862	-0.73002												Conclusion
Unkn-07	12F	0.2069	-0.68424							0.2069	1078.82	1078.82			ID	Raw data (copies/g faeces)	ML corrected median (copies/g faeces)
Unkn-08	13F	1.059	0.024896	0.105435	0.0108084	0.2	0.0132488	0.245027	-0.115878	0.765812	2300.45	3181.17			7F	ND	588.142
Unkn-08	13F	N/A	N/A													ND
Unkn-08	13F	1.582	0.199206									4752.23				1928.06
Unkn-08	13F	1.015	0.00646604									3049				ND
Unkn-08	13F	1.553	0.191171									4665.12				1979.7
Unkn-11	16F	0.994	-0.00261362	0.140937	0.03013	0.2	0.0341921	0.247915	-0.0917865	0.809494	1858.41	2281.99				ND
Unkn-11	16F	1.996	0.300161									4582.35			8F	ND	611.671
Unkn-11	16F	N/A	N/A													603.952
Unkn-11	16F	1.914	0.281942									4394.1				596.093
Unkn-11	16F	0.9644	-0.0157428									2214.04				696.752
Unkn-02	7F	N/A	N/A	-0.430898	6.58813e-05	0.666667	0.00048944	1.42109	-0.952276	0.111615	588.142					-
Unkn-02	7F	N/A	N/A												9F	ND	3060.42
Unkn-02	7F	0.3659	-0.436638									1928.06				14018.8
Unkn-02	7F	N/A	N/A													9278.87
Unkn-02	7F	0.3757	-0.425159									1979.7				13468.9
Unkn-02	7F	N/A	N/A													ND
Unkn-03	8F	N/A	N/A	-0.7733	0.00141296	0.25	2.35705	0.5424	-0.78658	0.163463	611.671					9094.19
Unkn-03	8F	0.1614	-0.792096									603.952			10F	ND	ND
Unkn-03	8F	0.1593	-0.797784									596.093				ND
Unkn-03	8F	0.1862	-0.73002									696.752				ND
Unkn-04	9F	N/A	N/A	0.437239	0.0102939	0.333333	0.00674882	0.4572	-0.127413	0.745738	3060.42					ND
Unkn-04	9F	3.416	0.533518									14018.8				ND
Unkn-04	9F	2.261	0.354301									9278.87				ND
Unkn-04	9F	3.282	0.516139									13468.9			11F	ND	499.834
Unkn-04	9F	N/A	N/A													ND
Unkn-04	9F	2.216	0.345									9094.19				ND
																ND
																ND
Pooled variance =		0.0105223														805.085
LOD =	lowest concentration measured is used (log SQ = -0.80 of sample 8F)														12F	1078.82	1078.82
															13F	3181.17	2300.45
																ND
																4752.23
																3049
																4665.12
															16F	2281.99	1858.41
																4582.35
																ND
																4394.1
																2214.04

## Sheet: Lambda
According to: S. Kuttatharmmakul, D.L. Massart, D. Coomans, J. Smeyers-Verbeke. Comparison of methods for the estimation of statistical parameters of censored data. Analytica Chimica Acta 441 (2001) 215–229.
13F and 16F													Lambda
γ	Lambda	h
0	0.24268	20										11F	3.05495
0.04	0.24885	20										13F	0.245027
0.08	0.25464	20										16F	0.247915
0.12	0.26012	20										7F	1.42109
0.16	0.26533	20										8F	0.5424
0.2	0.27031	20										9F	0.4572
11F
γ	Lambda
2	2.9683
2.2	3.0292
2.4	3.0883
2.6	3.1455
2.8	3.2012
3	3.2554
7F
h	lambda
50	0.83684
55	0.9808
60	1.1454
65	1.3362
70	1.5615
80	2.1759
8F
h	lambda
22	0.46812
24	0.51704
26	0.56725
28	0.61884
9F
h	lambda
30	0.4021
32	0.43782
34	0.47499
36	0.51369
