# Supplementary material for: The quorum sensing peptide EntF* promotes colorectal cancer metastasis in mice: a new factor in the host-microbiome interaction
Source: BMC Biol. 2022 Jun 27;20:151. doi: 10.1186/s12915-022-01317-z (PMC9238271; doi:10.1186/s12915-022-01317-z)
Supplement: Supplementary file 1 — Additional file 1. Raw data Excel files. [file 12915_2022_1317_MOESM1_ESM.zip › 2021_187a_Western_blot.xlsx]

## Sheet: Western blotE-cadherin decrease
Internal DruQuaR reports: 2019-111 + 2019-304 + 2020-217 + 2020-093
Relative E-cadherin decrease in different cell lines
	EntF*															Average	SEM	CXCL12												Average	SEM											Ala-scan
HT-29	74.2703	75.4017	68.6737	88.053	83.5012	68.9575	60.8795	45.4792	75.622	86.2141	84.382	73.2345				73.7224	3.46895	67.1386	65.406	69.9526	68.7667	81.3117	77.2024	85.4048	73.6023	120.953	70.3057	71.819	86.4099	78.1894	7.01656
CaCo-2	53.7274	23.6203	24.0687	44.5247	64.0303	30.7278										40.1165	6.81753	49.6372	23.8383	22.9493	51.7624	52.5619	70.9347							45.2806	8.44981											Test	Mean decrease (%)	95% CI	Dunnett’s	Fisher’s LSD
HCT-116	82.4847	93.2045	98.56	85.5652	147.982	87.3929	75	130.374	124.065	80.836	121.642	118.317				103.785	6.82606	119.29	90.5955	139.191	91.2481	46.9904	91.1951	69.5658	75	157.71	154.952	158.137	141.4	111.273	13.0338													of mean decrease (%)	adjusted P value	Individual P value
HCT-8	93.8229	85.8718	94.6279	84.8548	74.7911	54.8007	62.7421	65.0177	28.451	21.0103	35.9099	92.3361	55.1011	53.9428	27.3618	62.0428	6.5877	46.4	45.6	84.8	28.8									51.4	12.7479											H2O vs. A1	18	-14,32 to 50,24	0.6521	0.1093
																																										H2O vs.A2	16.1	-16,17 to 48,39	0.7788	0.1506
																																										H2O vs. A3	26.1	-6,127 to 58,43	0.1885	0.0202
Ala scan: Relative E-cadherin decrease																																										H2O vs.A4	25.3	-7,730 to 58,28	0.2452	0.028
H2O	S1A	N2A	L3A	V4A	E5A	C6A	V7A	F8A	S9A	L10A	F11A	K12A	K13A	C14A	N15A	EntF*	TGFa																									H2O vs. A5	36.4	4,131 to 68,69	0.0171	0.0013
100	62.925	65.2183	34.4763	57.0413	53.2381	50.0134	55.2941	65.8543	67.2046	66.8122	52.7981	43.447	62.9361	63.6642	65.1497	93.8229	85.6694																									H2O vs. A6	43.7	11,47 to 76,03	0.0018	0.0001
100	79.5339	68.5601	53.0018	58.9076	36.4112	32.9512	29.2673	25.2324	17.8376	95.4778	78.7465	100.163	82.0905	86.8712	71.9765	85.8718	80.6223																									H2O vs. A7	32.1	-0,2187 to 64,34	0.0527	0.0045
100	63.5956	88.0169	78.2057	80.7375	28.4009	17.9727	33.2636	64.9705	87.1674	107.037	41.2214	37.4262	41.1886	42.3962	72.6878	94.6279	55.5707																									H2O vs. A8	29.6	-2,669 to 61,89	0.0927	0.0087
100	76.8352	95.6145	71.2277	52.0054	41.191	30.1956	28.1873	21.9482	17.432	79.523	94.8535	81.0742	61.4322	87.0669	79.8253	84.8548	119.913																									H2O vs. A9	25.1	-7,210 to 57,34	0.2303	0.0259
100	159.985	100.17	106.544	72.3175	34.6858	47.2272	56.3007	72.3863	138.432	46.847	66.1055	94.4493	57.158	72.6975	56.8075	74.7911	49.4514																									H2O vs. A10	20.1	-12,20 to 52,35	0.5046	0.0737
100	88.1236	97.3317	125.7	117.523	103.288	61.5937	103.4	107.568	99.1545	49.0749	32.6704	38.5866	42.6281	36.9697	30.48	54.8007	55.9239																									H2O vs. A11	30.4	-2,630 to 63,38	0.0908	0.0084
100	89.8913	75.0268	97.1185	98.9837	115.474	130.76	94.2534	114.65	111.404	77.3764	78.2578	52.2383	62.7029	20.1188	58.9585	62.7421	121.047																									H2O vs. A12	40.8	8,498 to 73,05	0.0048	0.0003
100	100.51	77.1723	29.5802	91.849	16.9998	27.9215	39.7227	2.156	66.0781	149.089	93.6768	86.0887	72.3288	43.1807	46.6468	65.0177	52.2435																									H2O vs. A13	41.7	8,661 to 74,67	0.0048	0.0003
100	96.3752	94.9183	90.0167	57.6093	93.5258	93.3995	94.0721	85.8852	97.2968	78.4775	72.6698	29.5127	39.3706	24.5514	18.695	28.451	30.5302																									H2O vs.A14	51.9	19,60 to 84,15	0.0001	< 0.0001
100	61.5495	88.6384	63.1829	67.165	63.2626	61.7694	79.9995	113.824	60.1735	78.8574	62.7949	47.257	42.8743	20.2724	18.6578	21.0103	88.2244																									H2O vs. A15	51.6	18,57 to 84,58	0.0002	< 0.0001
100	28.601	79.8008	77.8176	67.9961	89.2452	66.0604	117.377	52.1939	32.0589	46.8864	92.0096	33.9987	76.9693	17.9196	12.7739	35.9099																										H2O vs. EntF*	36.2	7,339 to 68,58	0.006	0.0004
100	76.6986	76.293	59.3939		87.4455	55.0168	84.0437	117.944	104.857	83.6408		66.4593		61.5884		92.3361																										H2O vs. TGFa	26.1	-7,762 to 59,94	0.2383	0.027
																55.1011
																53.9428
																27.3618
100	82.052	83.8968	73.8554	74.7396	63.5973	56.2401	67.9318	70.3844	74.9247	79.925	69.6186	59.2251	58.3345	48.1081	48.4235	62.0428	73.9196
0	9.03017	3.40026	8.197	6.20105	9.528	9.00261	9.06682	11.4004	11.0969	8.30012	6.32284	7.29746	4.57066	7.41322	7.35862	6.5877	9.62389
Cursive data: raw data not available (only saved after calculations)
d-scan: Relative E-cadherin decrease
H2O	S1d	N2d	L3d	V4d	E5d	C6d	V7d	S9d	L10d	F11d	K12d	K13d	C14d	N15d	EntF*	CXCL12 (10µg/ml)
100	101.717	90.3314	92.0197	91.3232	84.3406	90.3425	87.5763	94.9184	97.29	98.8948	109.105	108.618	112.463	100.449	92.9444	46.4466
100	104.888	92.7829	98.0179	105.207	90.7467	101.57	91.0723	92.7322	87.5089	86.314	107.127	101.102	117.173	116.664	90.0623	45.5686
100	102.187	101.914	98.9175	87.3406	88.2265	91.2286	75.0472	100.819	99.6221	85.5878	84.4389	87.6769	92.5253	87.4039	85.4366	84.8383
100	70.9936	97.405	105.265	100.089	97.1638	106.276	92.6719	97.4802	91.249	80.1369	95.245	92.7198	97.4301	88.6192	88.3112	28.8003
100	98.608	99.5877	103.888	107.108	98.3861	105.321	98.2647	74.7925	43.9009	90.1252	66.0571	82.3085	77.1115	75.9272	95.3994
100	83.5974	89.0803	94.3384	94.1964	84.589	98.9145	100.957	47.3885	58.7881	100.874	30.3349	68.2147	69.868	48.0725	92.0722
100	88.3664	84.6089	86.0661	90.1146	92.2824	102.458	92.277	116.851	41.8023	110.719	113.342	184.827	176.418	129.627	99.1983
100	51.0343	44.5242	83.2827	47.7672	77.6967	89.1289	79.7469	52.3169	47.6305	57.9637	46.6805	74.4502	29.6489	60.6057	67.596
100	66.9847	87.794	68.655	52.1349	83.6245	85.4428	73.0912	97.2534	87.5093	90.5414	87.1122	89.0411	82.6787	85.4832	83.308
100	81.8522	101.117	88.9032	76.4282	103.946	108.403	101.648	83.7857	83.0127	90.9373	80.6231	86.7957	81.6764	89.1525	74.4719
100	81.8522	101.117	88.9032	76.4282	103.946	108.403	101.648	82.2413	96.9413	97.6318	91.8859	75.5105	73.4555	82.0319	74.4719
100								83.3648	77.8815	91.4276	93.0594	71.8392	90.4967	107.554
100	84.7346	90.0238	91.6597	84.3761	91.3588	98.8626	90.3637	85.3287	76.0947	90.0961	83.7508	93.5919	91.7454	89.2991	85.752	51.4135
0	5.10107	4.90504	3.13474	5.94678	2.61557	2.53103	3.15109	5.72492	6.33698	3.73827	7.23622	8.98081	10.0554	6.51683	2.98614	11.8582
Antagonist experiment: Relative E-cadherin decrease
Nef M1	Nef M1 + EntF*	EntF*		EntF*1A	EntF*1A + EntF*	EntF*
75.0001	78.6146	93.8229		62.8234	58.3237	93.8229
103.161	105.599	85.8718		48.1915	63.1113	85.8718
88.1819	70.6193	94.6279		94.5834	48.4395	94.6279
67.8722	95.6559	84.8548		114.448	149.382	84.8548
169.012	122.714	74.7911		81.4317	98.3699	74.7911
95.44	88.8218	54.8007		98.779	132.912	54.8007
		62.7421		62.925		62.7421
		65.0177		79.5339		65.0177
		28.451		63.5956		28.451
		21.0103		76.8352		21.0103
		35.9099		159.985		35.9099
		92.3361		88.1236		92.3361
		55.1011		89.8913		55.1011
		53.9428		100.51		53.9428
		27.3618		96.3752		27.3618
99.7779	93.6707	62.0428	Mean	61.5495
14.8211	18.8217	25.5141	SD	28.601
6.05068	7.68392	6.5877	SEM	76.6986
				82.4934	91.7564	62.0428	Mean
				6.70657	17.1977	6.5877	SEM

## Sheet: Other cells
																									Channel	Lane	Band Label	Mol. Wt. (KDa)	Relative Front	Adj. Volume (Int)	Volume (Int)	Abs. Quant.	Rel. Quant.	Band %	Lane %	Norm. Factor	Norm. Vol. (Int)	Relative E-cadherin decrease
																									Chemiluminescence	1	H2O	N/A	0.104013	365928000	522875136	N/A	N/A	60.1683	52.069	1	365928000
																									Chemiluminescence	2	H2O	N/A	0.111384	233830848	342818304	N/A	N/A	56.0124	49.3615	1.48355	346900387
																									Chemiluminescence	3	H2O	N/A	0.127764	206763264	299516736	N/A	N/A	60.5494	55.5529	1.88821	390412109
																									Chemiluminescence	4	EntF*	N/A	0.143325	175507200	204410496	N/A	N/A	48.788	38.864	1.55621	273126842	74.2703
																									Chemiluminescence	5	EntF*	N/A	0.165438	151789632	178700544	N/A	N/A	54.0249	39.456	1.82679	277287230	75.4017
																									Chemiluminescence	6	EntF*	N/A	0.185094	106819392	129321984	N/A	N/A	45.6674	35.9354	2.36423	252545374	68.6737
																									Chemiluminescence	7	CXCL12	N/A	0.216216	160862592	185033856	N/A	N/A	46.1164	35.1321	1.53485	246899895	67.1386
																									Chemiluminescence	8	CXCL12	N/A	0.236691	279438912	309591936	N/A	N/A	43.2546	34.2255	0.860755	240528531	65.406
																									Chemiluminescence	9	CXCL12	N/A	0.249795	268690752	305642112	N/A	N/A	45.0468	36.6047	0.957415	257248453	69.9526
																									Channel	Lane	Band Label	Mol. Wt. (KDa)	Relative Front	Adj. Volume (Int)	Volume (Int)	Abs. Quant.	Rel. Quant.	Band %	Lane %	Norm. Factor	Norm. Vol. (Int)	Relative E-cadherin decrease
																									Chemiluminescence	1	H2O	N/A	0.113889	282854478	384065262	N/A	N/A	60.8676	54.1812	1	282854478
																									Chemiluminescence	2	H2O	N/A	0.134259	179125068	230134638	N/A	N/A	58.0555	52.305	1.52441	273059301
																									Chemiluminescence	3	H2O	N/A	0.144444	213139446	264403650	N/A	N/A	59.6675	56.1654	1.37569	293212731
																									Chemiluminescence	4	EntF*	N/A	0.157407	183938748	211033554	N/A	N/A	55.0127	47.7399	1.35495	249227097	88.053
																									Chemiluminescence	5	EntF*	N/A	0.164815	199233900	231821100	N/A	N/A	54.8976	45.272	1.18626	236343632	83.5012
																									Chemiluminescence	6	EntF*	N/A	0.172222	113887986	134883108	N/A	N/A	45.8683	37.3868	1.71378	195178720	68.9575
																									Chemiluminescence	7	CXCL12	N/A	0.175926	217215822	235489206	N/A	N/A	47.1019	37.2834	0.896062	194638891	68.7667
																									Chemiluminescence	8	CXCL12	N/A	0.181481	307266978	340485090	N/A	N/A	53.528	44.0849	0.749011	230146349	81.3117
																									Chemiluminescence	9	CXCL12	N/A	0.194444	244534200	273622740	N/A	N/A	52.3505	41.857	0.893598	218515392	77.2024
																									Channel	Lane	Band Label	Mol. Wt. (KDa)	Relative Front	Adj. Volume (Int)	Volume (Int)	Abs. Quant.	Rel. Quant.	Band %	Lane %	Norm. Factor	Norm. Vol. (Int)	Relative E-cadherin decrease
																									Chemiluminescence	1	H2O	N/A	0.149146	529588017	719017992	N/A	N/A	61.0268	53.2011	1	529588017
																									Chemiluminescence	2	H2O	N/A	0.153639	261690912	318371256	N/A	N/A	53.7193	44.1339	2.43842	638112699
																									Chemiluminescence	3	H2O	N/A	0.15903	267661611	302446116	N/A	N/A	54.7703	48.7945	1.2812	342926777
																									Chemiluminescence	4	EntF*	N/A	0.161725	164774169	184579479	N/A	N/A	51.5345	39.7517	1.86045	306553906	60.8795
																									Chemiluminescence	5	EntF*	N/A	0.16442	153352332	170226819	N/A	N/A	54.1404	37.3167	1.49334	229007347	45.4792
																									Chemiluminescence	6	EntF*	N/A	0.160827	139041819	157883607	N/A	N/A	52.3547	37.9733	2.73867	380788940	75.622
																									Chemiluminescence	7	CXCL12	N/A	0.162624	217787535	245907144	N/A	N/A	46.3089	32.6713	1.97463	430049488	85.4048
																									Chemiluminescence	8	CXCL12	N/A	0.160827	261591309	293774796	N/A	N/A	48.4076	35.5436	1.41679	370618784	73.6023
																									Chemiluminescence	9	CXCL12	N/A	0.163522	289260342	320575752	N/A	N/A	47.4192	36.7825	2.10554	609049086	120.953
																									Channel	Lane	Band Label	Mol. Wt. (KDa)	Relative Front	Adj. Volume (Int)	Volume (Int)	Abs. Quant.	Rel. Quant.	Band %	Lane %	Norm. Factor	Norm. Vol. (Int)	Relative E-cadherin decrease
																									Chemiluminescence	1	H2O	N/A	0.117936	262669982	421457254	N/A	N/A	72.0502	63.5878	1	262669982
																									Chemiluminescence	2	H2O	N/A	0.114251	208763284	317019580	N/A	N/A	67.8237	61.3967	0.968329	202151549
																									Chemiluminescence	3	H2O	N/A	0.116708	156251206	259476158	N/A	N/A	61.9003	56.9551	1.25618	196280316
																									Chemiluminescence	4	EntF*	N/A	0.117936	92003720	120806640	N/A	N/A	51.5662	42.0017	2.065	189987719	86.2141
																									Chemiluminescence	5	EntF*	N/A	0.125307	81119916	106083614	N/A	N/A	48.0176	35.7058	2.29229	185950210	84.382
																									Chemiluminescence	6	EntF*	N/A	0.13145	62918374	84958932	N/A	N/A	47.2053	36.2431	2.56499	161384833	73.2345
																									Chemiluminescence	7	CXCL12	N/A	0.121622	99953054	123667980	N/A	N/A	42.0567	31.0761	1.55004	154930849	70.3057
																									Chemiluminescence	8	CXCL12	N/A	0.111794	121366960	148427944	N/A	N/A	32.2954	23.1972	1.30402	158265579	71.819
																									Chemiluminescence	9	CXCL12	N/A	0.113022	127813112	157132886	N/A	N/A	45.6033	36.0189	1.48982	190419100	86.4099
																									Channel	Lane	Band Label	Mol. Wt. (KDa)	Relative Front	Adj. Volume (Int)	Volume (Int)	Abs. Quant.	Rel. Quant.	Band %	Lane %	Norm. Factor	Norm. Vol. (Int)	Relative E-cadherin decrease
																									Chemiluminescence	1	H2O	N/A	0.123252	231285537	341614854	N/A	N/A	35.2645	28.1079	1	231285537
																									Chemiluminescence	2	H2O	N/A	0.132867	237591333	367436034	N/A	N/A	38.9817	34.9599	1.4795	351515168
																									Chemiluminescence	3	H2O	N/A	0.138986	143334198	233894871	N/A	N/A	39.2035	35.6692	1.6115	230983431
																									Chemiluminescence	4	EntF*	N/A	0.140734	78001056	105573888	N/A	N/A	27.4272	24.3873	1.86846	145741600	53.7274
																									Chemiluminescence	5	EntF*	N/A	0.138112	89129187	109579365	N/A	N/A	28.7961	22.2596	0.718876	64072829	23.6203
																									Chemiluminescence	6	EntF*	N/A	0.148601	36531054	52155306	N/A	N/A	29.3209	17.2589	1.78722	65289138	24.0687
																									Chemiluminescence	7	CXCL12	N/A	0.15472	84170772	101234259	N/A	N/A	31.2171	25.9804	1.59968	134646648	49.6372
																									Chemiluminescence	8	CXCL12	N/A	0.159965	35047404	48942684	N/A	N/A	29.7503	21.1282	1.84505	64664163	23.8383
																									Chemiluminescence	9	CXCL12	N/A	0.163462	35850465	49203126	N/A	N/A	22.597	19.0401	1.73645	62252490	22.9493
																									Channel	Lane	Band Label	Mol. Wt. (KDa)	Relative Front	Adj. Volume (Int)	Volume (Int)	Abs. Quant.	Rel. Quant.	Band %	Lane %	Norm. Factor	Norm. Vol. (Int)	Relative E-cadherin decrease
																									Chemiluminescence	1	H2O	N/A	0.117267	301069820	415473190	N/A	N/A	46.2025	42.4245	1.21344	365328979
																									Chemiluminescence	2	H2O	N/A	0.128347	119635210	233500690	N/A	N/A	42.2264	40.4242	1	119635210
																									Chemiluminescence	3	H2O	N/A	0.149584	148687920	216163000	N/A	N/A	48.2409	46.0711	0.388415	57752592
																									Chemiluminescence	4	EntF*	N/A	0.165282	49010880	60976130	N/A	N/A	27.0236	22.7751	1.64346	80547596	44.5247
																									Chemiluminescence	5	EntF*	N/A	0.180979	60394540	72101770	N/A	N/A	32.3569	24.9206	1.91796	115834451	64.0303
																									Chemiluminescence	6	EntF*	N/A	0.196676	57237310	68448070	N/A	N/A	26.3117	22.9349	0.971191	55588378	30.7278
																									Chemiluminescence	7	CXCL12	N/A	0.204063	50724110	63699400	N/A	N/A	27.3968	22.0786	1.84609	93641151	51.7624
																									Chemiluminescence	8	CXCL12	N/A	0.213296	41802090	61015270	N/A	N/A	20.8447	16.0112	2.2747	95087437	52.5619
																									Chemiluminescence	9	CXCL12	N/A	0.213296	66005430	91816170	N/A	N/A	20.7784	16.9737	1.94416	128324869	70.9347
																									Channel	Lane	Band Label	Mol. Wt. (KDa)	Relative Front	Adj. Volume (Int)	Volume (Int)	Abs. Quant.	Rel. Quant.	Band %	Lane %	Norm. Factor	Norm. Vol. (Int)	Relative E-cadherin decrease
																									Chemiluminescence	1	H2O	N/A	0.094976	82336215	300266460	N/A	N/A	48.9727	36.0027	1	82336215
																									Chemiluminescence	2	H2O	N/A	0.117688	133948815	209152320	N/A	N/A	55.4689	40.1413	0.541634	72551260
																									Chemiluminescence	3	H2O	N/A	0.127323	147856410	244561590	N/A	N/A	50.4915	44.1011	0.805723	119131375
																									Chemiluminescence	4	EntF*	N/A	0.13627	83974995	99249735	N/A	N/A	38.1486	27.8878	0.897186	75341208	82.4847
																									Chemiluminescence	5	EntF*	N/A	0.142464	53190345	64557480	N/A	N/A	28.1626	17.9692	1.60053	85132628	93.2045
																									Chemiluminescence	6	EntF*	N/A	0.158981	102451830	119412930	N/A	N/A	25.9828	17.5005	0.878699	90024301	98.56
																									Chemiluminescence	7	CXCL12	N/A	0.172058	63425700	83408910	N/A	N/A	28.3031	19.3231	1.71789	108958669	119.29
																									Chemiluminescence	8	CXCL12	N/A	0.172058	52209690	76949340	N/A	N/A	43.9001	27.206	1.58495	82749581	90.5955
																									Chemiluminescence	9	CXCL12	N/A	0.176187	111536880	127628670	N/A	N/A	30.9814	21.2494	1.13986	127136097	139.191
																									Channel	Lane	Band Label	Mol. Wt. (KDa)	Relative Front	Adj. Volume (Int)	Volume (Int)	Abs. Quant.	Rel. Quant.	Band %	Lane %	Norm. Factor	Norm. Vol. (Int)	Relative E-cadherin decrease
																									Chemiluminescence	1	H2O	N/A	0.161381	183880800	281301800	N/A	N/A	40.8261	34.045	1	183880800
																									Chemiluminescence	2	H2O	N/A	0.166045	274183000	372443600	N/A	N/A	41.9969	32.751	0.707098	193874231
																									Chemiluminescence	3	H2O
																									Chemiluminescence	4	EntF*	N/A	0.173507	189248400	242165800	N/A	N/A	37.4132	29.2869	0.853975	161613443	85.5652
																									Chemiluminescence	5	EntF*	N/A	0.177239	223182800	266351800	N/A	N/A	42.4228	30.8222	1.25236	279504960	147.982
																									Chemiluminescence	6	EntF*	N/A	0.186567	182623000	232222800	N/A	N/A	41.5626	34.7384	0.90386	165065590	87.3929
																									Chemiluminescence	7	CXCL12	N/A	0.188433	169108000	312616600	N/A	N/A	47.8679	43.695	1.01915	172347059	91.2481
																									Chemiluminescence	8	CXCL12	N/A	0.19403	104657600	169805600	N/A	N/A	39.0218	33.2344	0.848045	88754316	46.9904
																									Chemiluminescence	9	CXCL12	N/A	0.203358	220330200	286764000	N/A	N/A	42.8907	34.8136	0.781767	172246972	91.1951
																									Channel	Lane	Band Label	Mol. Wt. (KDa)	Relative Front	Adj. Volume (Int)	Volume (Int)	Abs. Quant.	Rel. Quant.	Band %	Lane %	Norm. Factor	Norm. Vol. (Int)	Relative E-cadherin decrease
																									Chemiluminescence	1	H2O	N/A	0.153211	183000000	329000000	N/A	N/A	43.924	39.8288	1	183000000
																									Chemiluminescence	2	H2O	N/A	0.168807	142000000	204000000	N/A	N/A	49.1814	44.5451	0.876201	124000000
																									Chemiluminescence	3	H2O	N/A	0.174312	97280600	149000000	N/A	N/A	46.9641	40.1717	1.24657	121000000
																									Chemiluminescence	4	EntF*	N/A	0.182569	131000000	271000000	N/A	N/A	53.8817	48.2972	0.821639	107000000	75
																									Chemiluminescence	5	EntF*	N/A	0.192661	114000000	143000000	N/A	N/A	37.7486	31.4031	1.63651	186000000	130.374
																									Chemiluminescence	6	EntF*	N/A	0.22844	115000000	141000000	N/A	N/A	36.6093	31.1504	1.54142	177000000	124.065
																									Chemiluminescence	7	CXCL12	N/A	0.251376	163000000	196000000	N/A	N/A	40.4262	32.9196	0.608865	99247217	69.5658
																									Chemiluminescence	8	CXCL12	N/A	0.26422	156000000	200000000	N/A	N/A	47.0692	34.8786	0.686136	107000000	75
																									Chemiluminescence	9	CXCL12	N/A	0.277982	220000000	266000000	N/A	N/A	41.2416	31.4699	1.02384	225000000	157.71
																									Channel	Lane	Band Label	Mol. Wt. (KDa)	Relative Front	Adj. Volume (Int)	Volume (Int)	Abs. Quant.	Rel. Quant.	Band %	Lane %	Norm. Factor	Norm. Vol. (Int)	Relative E-cadherin decrease
																									Chemiluminescence	1		N/A	0.145382	106371144	222274008	N/A	N/A	45.7835	32.7327	1	106371144
																									Chemiluminescence	2		N/A	0.151807	36954720	104717448	N/A	N/A	47.1479	40.2291	0.513816	18987942
																									Chemiluminescence	3		N/A	0.150201	51989454	123929784	N/A	N/A	42.742	38.8696	0.937132	48720993
																									Chemiluminescence	4		N/A	0.141365	42248052	88444422	N/A	N/A	38.2859	31.2405	1.11026	46906471	80.836
																									Chemiluminescence	5		N/A	0.128514	67815000	90074160	N/A	N/A	34.6244	24.263	1.04084	70584818	121.642
																									Chemiluminescence	6		N/A	0.128514	97883280	123098184	N/A	N/A	38.5907	28.857	0.701403	68655650	118.317
																									Chemiluminescence	7		N/A	0.11004	71673228	88302060	N/A	N/A	27.7617	19.7103	1.25449	89913379	154.952
																									Chemiluminescence	8		N/A	0.095582	76434732	89278992	N/A	N/A	23.1709	17.2588	1.20052	91761643	158.137
																									Chemiluminescence	9		N/A	0.091566	96982776	125234010	N/A	N/A	27.3485	22.4535	0.846023	82049700	141.4

## Sheet: Ala-scan
																								Blot 7
																										Channel	Band Label	Mol. Wt. (KDa)	Relative Front	Volume (Int)	Abs. Quant.	Rel. Quant.	Band %	Lane %	Norm. Factor	Norm. Vol. (Int)	Relative E-cadherin decrease
																									Lane 1	Chemiluminescence	Placebo	N/A	0.66212	402571225	N/A	N/A	76.9395	72.4838	1	402571225	100
																									Lane 2	Chemiluminescence	Q76A1	N/A	0.656873	347208400	N/A	N/A	77.9689	73.3409	0.729585	253318065	62.925
																									Lane 3	Chemiluminescence	Q76A2	N/A	0.658972	286889400	N/A	N/A	93.4357	85.2966	0.915161	262550120	65.2183
																									Lane 4	Chemiluminescence	Q76A3	N/A	0.66107	211826650	N/A	N/A	89.5424	79.9996	0.655213	138791675	34.4763
																									Lane 5	Chemiluminescence	Q76A4	N/A	0.652676	222034575	N/A	N/A	90.1655	80.9476	1.03422	229631677	57.0413
																									Lane 6	Chemiluminescence	Q76A5	N/A	0.629591	255575075	N/A	N/A	89.7108	80.1513	0.838584	214321073	53.2381
																									Lane 7	Chemiluminescence	Q76A6	N/A	0.618048	310580375	N/A	N/A	86.152	78.9201	0.648269	201339626	50.0134
																									Lane 8	Chemiluminescence	Q76A7	N/A	0.605456	245952175	N/A	N/A	84.4771	80.5526	0.905047	222598264	55.2941
																									Lane 9	Chemiluminescence	Q76A8	N/A	0.60021	240155300	N/A	N/A	85.657	78.7281	1.10391	265110465	65.8543
																									Lane 10	Chemiluminescence	Q76A9	N/A	0.591815	319942350	N/A	N/A	85.3936	80.0844	0.84561	270546305	67.2046
																								Blot 8
																										Channel	Band Label	Mol. Wt. (KDa)	Relative Front	Volume (Int)	Abs. Quant.	Rel. Quant.	Band %	Lane %	Norm. Factor	Norm. Vol. (Int)	Relative E-cadherin decrease
																									Lane 1	Chemiluminescence	Placebo	N/A	0.45098	263397731	N/A	N/A	75.2258	68.7086	1	263397731	100
																									Lane 2	Chemiluminescence	Q76A1	N/A	0.457983	214075235	N/A	N/A	73.4696	68.1733	0.978583	209490389	79.5339
																									Lane 3	Chemiluminescence	Q76A2	N/A	0.463585	206173321	N/A	N/A	79.9005	71.5953	0.875893	180585666	68.5601
																									Lane 4	Chemiluminescence	Q76A3	N/A	0.466387	184617712	N/A	N/A	78.879	69.8031	0.756188	139605624	53.0018
																									Lane 5	Chemiluminescence	Q76A4	N/A	0.460784	152263190	N/A	N/A	77.3188	66.0379	1.01903	155161358	58.9076
																									Lane 6	Chemiluminescence	Q76A5	N/A	0.456583	121935410	N/A	N/A	77.0639	67.9125	0.786533	95906167	36.4112
																									Lane 7	Chemiluminescence	Q76A6	N/A	0.45098	139631668	N/A	N/A	75.1955	63.9345	0.621583	86792624	32.9512
																									Lane 8	Chemiluminescence	Q76A7	N/A	0.45098	124720428	N/A	N/A	79.4334	70.629	0.618098	77089457	29.2673
																									Lane 9	Chemiluminescence	Q76A8	N/A	0.44958	99932692	N/A	N/A	79.2338	66.0964	0.665063	66461540	25.2324
																									Lane 10	Chemiluminescence	Q76A9	N/A	0.446779	77006742	N/A	N/A	81.1367	72.1801	0.610126	46983826	17.8376
																								Blot 9
																										Channel	Band Label	Mol. Wt. (KDa)	Relative Front	Volume (Int)	Abs. Quant.	Rel. Quant.	Band %	Lane %	Norm. Factor	Norm. Vol. (Int)	Relative E-cadherin decrease
																									Lane 1	Chemiluminescence	Placebo	N/A	0.11359	205254810	N/A	N/A	78.94	60.7453	1	205254810	100
																									Lane 2	Chemiluminescence	Q76A1	N/A	0.108519	155200374	N/A	N/A	59.5331	29.2428	0.841061	130533051	63.5956
																									Lane 3	Chemiluminescence	Q76A2	N/A	0.110548	269044092	N/A	N/A	76.3593	55.8583	0.671485	180658991	88.0169
																									Lane 4	Chemiluminescence	Q76A3	N/A	0.110548	226768572	N/A	N/A	75.4509	51.8719	0.707862	160520861	78.2057
																									Lane 5	Chemiluminescence	Q76A4	N/A	0.112576	143354448	N/A	N/A	72.8963	48.3356	1.156	165717534	80.7375
																									Lane 6	Chemiluminescence	Q76A5	N/A	0.117647	66939696	N/A	N/A	56.3028	31.9179	0.870847	58294220	28.4009
																									Lane 7	Chemiluminescence	Q76A6	N/A	0.117647	47881692	N/A	N/A	50.1226	26.1468	0.770438	36889869	17.9727
																									Lane 8	Chemiluminescence	Q76A7	N/A	0.111562	71001036	N/A	N/A	64.6325	38.9649	0.961607	68275101	33.2636
																									Lane 9	Chemiluminescence	Q76A8	N/A	0.110548	127632024	N/A	N/A	70.1365	48.889	1.04484	133355142	64.9705
																									Lane 10	Chemiluminescence	Q76A9	N/A	0.103448	161767368	N/A	N/A	74.135	50.4628	1.106	178915239	87.1674
																								Blot 10
																										Channel	Band Label	Mol. Wt. (KDa)	Relative Front	Volume (Int)	Abs. Quant.	Rel. Quant.	Band %	Lane %	Norm. Factor	Norm. Vol. (Int)	Relative E-cadherin decrease
																									Lane 1	Chemiluminescence	Placebo	N/A	0.130734	306776645	N/A	N/A	69.0952	62.6885	1	306776645	100
																									Lane 2	Chemiluminescence	Q76A1	N/A	0.146789	280659225	N/A	N/A	70.65	64.0473	0.839852	235712310	76.8352
																									Lane 3	Chemiluminescence	Q76A2	N/A	0.162844	259409318	N/A	N/A	72.5984	67.7897	1.13073	293322966	95.6145
																									Lane 4	Chemiluminescence	Q76A3	N/A	0.172018	255266466	N/A	N/A	77.2838	73.8595	0.856008	218510061	71.2277
																									Lane 5	Chemiluminescence	Q76A4	N/A	0.18578	181134338	N/A	N/A	76.8868	72.3411	0.880785	159540365	52.0054
																									Lane 6	Chemiluminescence	Q76A5	N/A	0.204128	147815549	N/A	N/A	73.2804	68.944	0.854878	126364240	41.191
																									Lane 7	Chemiluminescence	Q76A6	N/A	0.21789	143985681	N/A	N/A	69.8526	65.5202	0.64335	92633157	30.1956
																									Lane 8	Chemiluminescence	Q76A7	N/A	0.224771	94281600	N/A	N/A	71.1476	65.6184	0.917169	86472197	28.1873
																									Lane 9	Chemiluminescence	Q76A8	N/A	0.236239	90404237	N/A	N/A	76.7474	67.5764	0.744788	67331987	21.9482
																									Lane 10	Chemiluminescence	Q76A9	N/A	0.236239	71217223	N/A	N/A	72.2418	58.9722	0.750903	53477248	17.432
																								Blot 11
																										Channel	Band Label	Mol. Wt. (KDa)	Relative Front	Volume (Int)	Abs. Quant.	Rel. Quant.	Band %	Lane %	Norm. Factor	Norm. Vol. (Int)	Relative E-cadherin decrease
																									Lane 1	Chemiluminescence	Placebo	N/A	0.4544	327988500	N/A	N/A	77.3715	72.9298	1	327988500	100
																									Lane 2	Chemiluminescence	Q76A10	N/A	0.4608	265902525	N/A	N/A	70.3477	64.7142	0.824123	219136288	66.8122
																									Lane 3	Chemiluminescence	Q76A11	N/A	0.4624	237349000	N/A	N/A	69.0391	63.3725	0.729608	173171829	52.7981
																									Lane 4	Chemiluminescence	Q76A12	N/A	0.4608	210795725	N/A	N/A	70.5984	64.5765	0.676016	142501196	43.447
																									Lane 5	Chemiluminescence	Q76A13	N/A	0.4608	243338900	N/A	N/A	73.199	67.9177	0.848294	206423046	62.9361
																									Lane 6	Chemiluminescence	Q76A14	N/A	0.4656	274307075	N/A	N/A	70.7259	64.5225	0.761232	208811383	63.6642
																									Lane 7	Chemiluminescence	Q76A15	N/A	0.464	316130150	N/A	N/A	73.8548	68.6538	0.675935	213683575	65.1497
																									Lane 8	Chemiluminescence	Q76	N/A	0.4592	407080100	N/A	N/A	75.5704	69.1722	0.75594	307728286	93.8229
																									Lane 9	Chemiluminescence	TGFa	N/A	0.4464	383482400	N/A	N/A	72.9337	65.0818	0.732722	280985875	85.6694
																								Blot 12
																										Channel	Band Label	Mol. Wt. (KDa)	Relative Front	Volume (Int)	Abs. Quant.	Rel. Quant.	Band %	Lane %	Norm. Factor	Norm. Vol. (Int)	Relative E-cadherin decrease
																									Lane 1	Chemiluminescence	Placebo	N/A	0.133038	353780185	N/A	N/A	75.9657	72.7894	1	353780185	100
																									Lane 2	Chemiluminescence	Q76A10	N/A	0.168514	295799420	N/A	N/A	71.9273	68.8746	1.14193	337781570	95.4778
																									Lane 3	Chemiluminescence	Q76A11	N/A	0.190687	263747013	N/A	N/A	66.9217	64.3005	1.05628	278589482	78.7465
																									Lane 4	Chemiluminescence	Q76A12	N/A	0.223947	362844875	N/A	N/A	72.1726	69.6165	0.976609	354357417	100.163
																									Lane 5	Chemiluminescence	Q76A13	N/A	0.243902	273841460	N/A	N/A	76.3124	72.58	1.06054	290419899	82.0905
																									Lane 6	Chemiluminescence	Q76A14	N/A	0.274945	290729118	N/A	N/A	81.9906	78.6195	1.05711	307333201	86.8712
																									Lane 7	Chemiluminescence	Q76A15	N/A	0.310421	240431368	N/A	N/A	77.8023	74.3127	1.05909	254638560	71.9765
																									Lane 8	Chemiluminescence	Q76	N/A	0.354767	287727464	N/A	N/A	74.0224	71.0364	1.05585	303797476	85.8718
																									Lane 9	Chemiluminescence	TGFa	N/A	0.396896	297428208	N/A	N/A	75.9662	73.1861	0.958973	285225621	80.6223
																								Blot 13
																										Channel	Band Label	Mol. Wt. (KDa)	Relative Front	Volume (Int)	Abs. Quant.	Rel. Quant.	Band %	Lane %	Norm. Factor	Norm. Vol. (Int)	Relative E-cadherin decrease
																									Lane 1	Chemiluminescence	Placebo	N/A	0.164349	301995966	N/A	N/A	76.7718	69.2237	1	301995966	100
																									Lane 2	Chemiluminescence	Q76A10	N/A	0.192162	308496606	N/A	N/A	73.9289	68.1229	1.04781	323246927	107.037
																									Lane 3	Chemiluminescence	Q76A11	N/A	0.211125	208368828	N/A	N/A	80.9348	68.6817	0.597436	124487116	41.2214
																									Lane 4	Chemiluminescence	Q76A12	N/A	0.243995	246686412	N/A	N/A	80.3509	68.6856	0.458175	113025635	37.4262
																									Lane 5	Chemiluminescence	Q76A13	N/A	0.271808	222481098	N/A	N/A	78.3003	66.0714	0.559094	124387880	41.1886
																									Lane 6	Chemiluminescence	Q76A14	N/A	0.295828	219997944	N/A	N/A	79.8392	65.4567	0.581982	128034899	42.3962
																									Lane 7	Chemiluminescence	Q76A15	N/A	0.318584	272318700	N/A	N/A	72.5817	60.9314	0.806093	219514264	72.6878
																									Lane 8	Chemiluminescence	Q76	N/A	0.340076	355237530	N/A	N/A	68.9042	58.6193	0.804455	285772569	94.6279
																									Lane 9	Chemiluminescence	TGFa	N/A	0.345133	364965348	N/A	N/A	74.7974	65.8988	0.459828	167821385	55.5707
																								Blot 14
																										Channel	Band Label	Mol. Wt. (KDa)	Relative Front	Volume (Int)	Abs. Quant.	Rel. Quant.	Band %	Lane %	Norm. Factor	Norm. Vol. (Int)	Relative E-cadherin decrease
																									Lane 1	Chemiluminescence	Placebo	N/A	0.305479	285423928	N/A	N/A	74.6426	60.8021	1	285423928	100
																									Lane 2	Chemiluminescence	Q76A10	N/A	0.291781	254692616	N/A	N/A	76.2961	60.6078	0.891183	226977742	79.523
																									Lane 3	Chemiluminescence	Q76A11	N/A	0.276712	225764136	N/A	N/A	76.4094	61.5938	1.19919	270734587	94.8535
																									Lane 4	Chemiluminescence	Q76A12	N/A	0.263014	220824288	N/A	N/A	73.4858	60.4319	1.04792	231405251	81.0742
																									Lane 5	Chemiluminescence	Q76A13	N/A	0.243836	151271184	N/A	N/A	72.7021	54.4438	1.15912	175342065	61.4322
																									Lane 6	Chemiluminescence	Q76A14	N/A	0.228767	228521744	N/A	N/A	75.1712	61.1156	1.08747	248509770	87.0669
																									Lane 7	Chemiluminescence	Q76A15	N/A	0.205479	245904040	N/A	N/A	73.5812	61.8632	0.926542	227840432	79.8253
																									Lane 8	Chemiluminescence	Q76	N/A	0.182192	295812384	N/A	N/A	82.1908	62.9148	0.818748	242195837	84.8548
																									Lane 9	Chemiluminescence	TGFa	N/A	0.169863	371412096	N/A	N/A	78.8285	61.1636	0.921515	342261781	119.913
																								Blot 15
																										Channel	Band Label	Mol. Wt. (KDa)	Relative Front	Volume (Int)	Abs. Quant.	Rel. Quant.	Band %	Lane %	Norm. Factor	Norm. Vol. (Int)	Relative E-cadherin decrease
																									Lane 1	Chemiluminescence	Placebo	N/A	0.30303	185806190	N/A	N/A	88.3585	83.5648	1	185806190	100
																									Lane 2	Chemiluminescence	Q76A1	N/A	0.30854	289010946	N/A	N/A	86.8806	83.9871	1.02855	297262186	159.985
																									Lane 3	Chemiluminescence	Q76A2	N/A	0.289256	138690658	N/A	N/A	88.5648	82.0687	1.342	186122409	100.17
																									Lane 4	Chemiluminescence	Q76A3	N/A	0.286501	198012896	N/A	N/A	87.1709	78.1742	0.999756	197964609	106.544
																									Lane 5	Chemiluminescence	Q76A4	N/A	0.294766	115813208	N/A	N/A	90.1936	80.0525	1.16023	134370327	72.3175
																									Lane 6	Chemiluminescence	Q76A5	N/A	0.311295	58556482	N/A	N/A	89.9557	84.1452	1.10062	64448285	34.6858
																									Lane 7	Chemiluminescence	Q76A6	N/A	0.319559	86959052	N/A	N/A	90.7152	84.7033	1.00911	87750989	47.2272
																									Lane 8	Chemiluminescence	Q76A7	N/A	0.311295	89489500	N/A	N/A	92.8385	83.3966	1.16897	104610245	56.3007
																									Lane 9	Chemiluminescence	Q76A8	N/A	0.30854	116927310	N/A	N/A	91.5125	81.5205	1.15027	134498228	72.3863
																									Lane 10	Chemiluminescence	Q76A9	N/A	0.311295	189997556	N/A	N/A	88.6731	82.6441	1.35378	257215684	138.432
																								Blot 16
																										Channel	Band Label	Mol. Wt. (KDa)	Relative Front	Volume (Int)	Abs. Quant.	Rel. Quant.	Band %	Lane %	Norm. Factor	Norm. Vol. (Int)	Relative E-cadherin decrease
																									Lane 1	Chemiluminescence	Placebo	N/A	0.599359	244372975	N/A	N/A	85.3272	80.9897	1	244372975	100
																									Lane 2	Chemiluminescence	Q76A1	N/A	0.560897	272930000	N/A	N/A	84.5706	80.1305	0.789031	215350198	88.1236
																									Lane 3	Chemiluminescence	Q76A2	N/A	0.522436	228114425	N/A	N/A	85.4145	79.4725	1.04269	237852413	97.3317
																									Lane 4	Chemiluminescence	Q76A3	N/A	0.455128	317881550	N/A	N/A	82.2627	77.9998	0.966325	307176956	125.7
																									Lane 5	Chemiluminescence	Q76A4	N/A	0.410256	280287525	N/A	N/A	82.202	77.9278	1.02465	287195530	117.523
																									Lane 6	Chemiluminescence	Q76A5	N/A	0.371795	295838725	N/A	N/A	82.2812	78.851	0.853195	252408110	103.288
																									Lane 7	Chemiluminescence	Q76A6	N/A	0.333333	266455000	N/A	N/A	79.5218	78.0502	0.564893	150518439	61.5937
																									Lane 8	Chemiluminescence	Q76A7	N/A	0.275641	231584850	N/A	N/A	83.3475	82.1716	1.0911	252682538	103.4
																									Lane 9	Chemiluminescence	Q76A8	N/A	0.217949	242844000	N/A	N/A	79.6503	78.472	1.08245	262866078	107.568
																									Lane 10	Chemiluminescence	Q76A9	N/A	0.160256	216281100	N/A	N/A	77.2586	75.4083	1.12033	242306860	99.1545
																								Blot 17
																									Data could not be used (outlier)
																								Blot 18
																										Channel	Band Label	Mol. Wt. (KDa)	Relative Front	Volume (Int)	Abs. Quant.	Rel. Quant.	Band %	Lane %	Norm. Factor	Norm. Vol. (Int)	Relative E-cadherin decrease
																									Lane 1	Chemiluminescence	Placebo	N/A	0.406114	130179576	N/A	N/A	85.7188	85.623	1	130179576	100
																									Lane 2	Chemiluminescence	Q76A10	N/A	0.480349	121949376	N/A	N/A	73.291	72.8202	0.500087	60985251	46.847
																									Lane 3	Chemiluminescence	Q76A11	N/A	0.510917	150438768	N/A	N/A	74.7484	74.5235	0.572032	86055864	66.1055
																									Lane 4	Chemiluminescence	Q76A12	N/A	0.524017	193573960	N/A	N/A	83.4819	83.0974	0.635177	122953681	94.4493
																									Lane 5	Chemiluminescence	Q76A13	N/A	0.541485	114971508	N/A	N/A	83.5882	83.5809	0.647186	74407985	57.158
																									Lane 6	Chemiluminescence	Q76A14	N/A	0.537118	160391548	N/A	N/A	82.9533	82.5878	0.590039	94637242	72.6975
																									Lane 7	Chemiluminescence	Q76A15	N/A	0.528384	110423828	N/A	N/A	85.6775	85.6542	0.669708	73951770	56.8075
																									Lane 8	Chemiluminescence	Q76	N/A	0.49345	180368488	N/A	N/A	74.9287	73.0398	0.539799	97362781	74.7911
																									Lane 9	Chemiluminescence	TGFa	N/A	0.384279	315554468	N/A	N/A	89.6581	88.9029	0.775986	244865743	188.098
																								Blot 19
																										Channel	Band Label										Relative E-cadherin decrease
																									Lane 1	Chemiluminescence	Placebo										100
																									Lane 2	Chemiluminescence	Q76A10										49.0749
																									Lane 3	Chemiluminescence	Q76A11										32.6704
																									Lane 4	Chemiluminescence	Q76A12										38.5866
																									Lane 5	Chemiluminescence	Q76A13										42.6281
																									Lane 6	Chemiluminescence	Q76A14										36.9697
																									Lane 7	Chemiluminescence	Q76A15										30.48
																									Lane 8	Chemiluminescence	Q76										54.8007
																									Lane 9	Chemiluminescence	TGFa										49.4514
																								Blot 20
																										Channel	Band Label										Relative E-cadherin decrease
																									Lane 1	Chemiluminescence	Placebo										100
																									Lane 2	Chemiluminescence	Q76A10										77.3764
																									Lane 3	Chemiluminescence	Q76A11										78.2578
																									Lane 4	Chemiluminescence	Q76A12										52.2383
																									Lane 5	Chemiluminescence	Q76A13										62.7029
																									Lane 6	Chemiluminescence	Q76A14										20.1188
																									Lane 7	Chemiluminescence	Q76A15										0.589585
																									Lane 8	Chemiluminescence	Q76										67.4208
																									Lane 9	Chemiluminescence	TGFa										55.9239
																								Blot 21
																										Channel	Band Label	Mol. Wt. (KDa)	Relative Front	Volume (Int)	Abs. Quant.	Rel. Quant.	Band %	Lane %	Norm. Factor	Norm. Vol. (Int)	Relative E-cadherin decrease
																									Lane 1	Chemiluminescence	Placebo	N/A	0.549925	164743770	N/A	N/A	78.8109	64.0894	1	164743770	100
																									Lane 2	Chemiluminescence	Q76A10	N/A	0.558867	245615660	N/A	N/A	79.2613	67.1395	0.756568	185824841	149.089
																									Lane 3	Chemiluminescence	Q76A11	N/A	0.554396	154326680	N/A	N/A	73.8083	57.4061	0.982935	151693065	93.6768
																									Lane 4	Chemiluminescence	Q76A12	N/A	0.546945	141825730	N/A	N/A	72.2877	54.1453	0.973189	138023239	86.0887
																									Lane 5	Chemiluminescence	Q76A13	N/A	0.542474	119157250	N/A	N/A	73.7914	55.7386	0.936794	111625787	72.3288
																									Lane 6	Chemiluminescence	Q76A14	N/A	0.536513	71137520	N/A	N/A	69.467	50.8837	1.15794	82372914	43.1807
																									Lane 7	Chemiluminescence	Q76A15	N/A	0.529061	76847650	N/A	N/A	70.6027	53.1243	0.973583	74817565	46.6468
																									Lane 8	Chemiluminescence	Q76	N/A	0.517139	107112580	N/A	N/A	73.0164	56.1655	1.23845	132653007	65.0177
																									Lane 9	Chemiluminescence	TGFa	N/A	0.496274	199416970	N/A	N/A	80.3295	58.5107	1.58025	315129264	121.047
																								Blot 22
																										Channel	Band Label	Mol. Wt. (KDa)	Relative Front	Volume (Int)	Abs. Quant.	Rel. Quant.	Band %	Lane %	Norm. Factor	Norm. Vol. (Int)	Relative E-cadherin decrease
																									Lane 1	Chemiluminescence	Placebo	N/A	0.582707	129491648	N/A	N/A	91.3085	90.6657	1	129491648	100
																									Lane 2	Chemiluminescence	Q76A1	N/A	0.582707	176246400	N/A	N/A	90.6254	87.3793	0.708087	124797844	96.3752
																									Lane 3	Chemiluminescence	Q76A2	N/A	0.578947	155893408	N/A	N/A	90.3984	86.0584	0.788432	122911319	94.9183
																									Lane 4	Chemiluminescence	Q76A3	N/A	0.575188	97612064	N/A	N/A	86.5285	81.6143	1.19416	116564077	90.0167
																									Lane 5	Chemiluminescence	Q76A4	N/A	0.556391	116649632	N/A	N/A	89.6777	83.2756	1.01961	118936779	91.849
																									Lane 6	Chemiluminescence	Q76A5	N/A	0.515038	176478192	N/A	N/A	89.7159	84.7959	0.68625	121108095	93.5258
																									Lane 7	Chemiluminescence	Q76A6	N/A	0.462406	206573136	N/A	N/A	89.5414	84.6814	0.585481	120944586	93.3995
																									Lane 8	Chemiluminescence	Q76A7	N/A	0.413534	184892576	N/A	N/A	89.5579	85.2912	0.658845	121815484	94.0721
																									Lane 9	Chemiluminescence	Q76A8	N/A	0.357143	175198496	N/A	N/A	88.3377	77.8685	0.63479	111214222	85.8852
																									Lane 10	Chemiluminescence	Q76A9	N/A	0.315789	252416912	N/A	N/A	89.2654	88.2149	0.499139	125991249	97.2968
																								Blot 23
																										Channel	Band Label	Mol. Wt. (KDa)	Relative Front	Volume (Int)	Abs. Quant.	Rel. Quant.	Band %	Lane %	Norm. Factor	Norm. Vol. (Int)	Relative E-cadherin decrease
																									Lane 1	Chemiluminescence	Placebo	N/A	0.59587	307568838	N/A	N/A	77.4561	77.158	1	307568838	100
																									Lane 2	Chemiluminescence	Q76A1	N/A	0.59292	171048960	N/A	N/A	75.8475	74.3957	1.10674	189307180	61.5495
																									Lane 3	Chemiluminescence	Q76A2	N/A	0.560472	215735814	N/A	N/A	78.4766	76.4735	1.26369	272624011	88.6384
																									Lane 4	Chemiluminescence	Q76A3	N/A	0.510324	165592494	N/A	N/A	75.861	73.9172	1.17355	194330909	63.1829
																									Lane 5	Chemiluminescence	Q76A4	N/A	0.483776	170177046	N/A	N/A	79.8891	79.1786	1.0412	177188329	57.6093
																									Lane 6	Chemiluminescence	Q76A5	N/A	0.433628	163806036	N/A	N/A	77.1605	76.615	1.18784	194575916	63.2626
																									Lane 7	Chemiluminescence	Q76A6	N/A	0.386431	185462250	N/A	N/A	74.5397	73.4535	1.02438	189983477	61.7694
																									Lane 8	Chemiluminescence	Q76A7	N/A	0.333333	213540282	N/A	N/A	72.6751	72.3807	1.15226	246053555	79.9995
																									Lane 9	Chemiluminescence	Q76A8	N/A	0.274336	280811640	N/A	N/A	83.0115	82.4653	1.2467	350086630	113.824
																									Lane 10	Chemiluminescence	Q76A9	N/A	0.20059	170797356	N/A	N/A	82.9222	81.4889	1.0836	185075080	60.1735
																								Blot 24		Channel	Band Label	Mol. Wt. (KDa)	Relative Front	Volume (Int)	Abs. Quant.	Rel. Quant.	Band %	Lane %	Norm. Factor	Norm. Vol. (Int)	Relative E-cadherin decrease
																									Lane 1	Chemiluminescence	Placebo	N/A	0.301887	328635963	N/A	N/A	77.422	67.7349	1	328635963	100
																									Lane 2	Chemiluminescence	Q76A10	N/A	0.3	316618154	N/A	N/A	77.1361	72.1453	0.814562	257905216	78.4775
																									Lane 3	Chemiluminescence	Q76A11	N/A	0.29434	188634886	N/A	N/A	64.9402	56.3491	0.78774	148595223	45.2158
																									Lane 4	Chemiluminescence	Q76A12	N/A	0.271698	172139577	N/A	N/A	84.8941	73.1184	0.563435	96989420	29.5127
																									Lane 5	Chemiluminescence	Q76A13	N/A	0.24717	188999454	N/A	N/A	85.3257	74.5698	0.684584	129386062	39.3706
																									Lane 6	Chemiluminescence	Q76A14	N/A	0.230189	95662882	N/A	N/A	82.8614	74.4625	0.843427	80684648	24.5514
																									Lane 7	Chemiluminescence	Q76A15	N/A	0.203774	85892181	N/A	N/A	81.7829	72.3025	0.715298	61438528	18.695
																									Lane 8	Chemiluminescence	Q76	N/A	0.166038	135738895	N/A	N/A	80.4161	71.0484	0.688824	93500148	28.451
																									Lane 9	Chemiluminescence	TGFa	N/A	0.124528	187536804	N/A	N/A	81.9786	78.56	0.915504	171690776	52.2435
																								Blot 25
																										Channel	Band Label	Mol. Wt. (KDa)	Relative Front	Volume (Int)	Abs. Quant.	Rel. Quant.	Band %	Lane %	Norm. Factor	Norm. Vol. (Int)	Relative E-cadherin decrease
																									Lane 1	Chemiluminescence	Placebo	N/A	0.245439	382515960	N/A	N/A	81.6135	64.1303	1	382515960	100
																									Lane 2	Chemiluminescence	Q76A10	N/A	0.273632	268489420	N/A	N/A	79.7113	59.2053	1.12348	301642012	78.8574
																									Lane 3	Chemiluminescence	Q76A11	N/A	0.293532	225974890	N/A	N/A	86.3284	68.6764	1.23011	277973544	72.6698
																									Lane 4	Chemiluminescence	Q76A12	N/A	0.303483	213118750	N/A	N/A	91.8566	74.0739	0.848191	180765385	47.257
																									Lane 5	Chemiluminescence	Q76A13	N/A	0.311774	182054690	N/A	N/A	90.3382	69.8123	0.900834	164001097	42.8743
																									Lane 6	Chemiluminescence	Q76A14	N/A	0.318408	93035015	N/A	N/A	81.5124	58.1746	0.833503	77544978	20.2724
																									Lane 7	Chemiluminescence	Q76A15	N/A	0.315091	90063715	N/A	N/A	80.1461	46.6265	0.792427	71368875	18.6578
																									Lane 8	Chemiluminescence	Q76	N/A	0.300166	123288310	N/A	N/A	88.55	66.3674	0.651869	80367853	21.0103
																									Lane 9	Chemiluminescence	TGFa	N/A	0.295191	97190535	N/A	N/A	80.6638	67.7139	1.20159	116782963	30.5302
																								Blot 26
																										Channel	Band Label	Mol. Wt. (KDa)	Relative Front	Volume (Int)	Abs. Quant.	Rel. Quant.	Band %	Lane %	Norm. Factor	Norm. Vol. (Int)	Relative E-cadherin decrease
																									Lane 1	Chemiluminescence	Placebo	N/A	0.284564	236842292	N/A	N/A	75.7371	59.5778	1	236842292	100
																									Lane 2	Chemiluminescence	Q76A10	N/A	0.287248	94574605	N/A	N/A	81.1168	58.996	1.17417	111046812	46.8864
																									Lane 3	Chemiluminescence	Q76A11	N/A	0.281879	151098190	N/A	N/A	79.7549	61.2984	0.984293	148724930	62.7949
																									Lane 4	Chemiluminescence	Q76A12	N/A	0.272483	69591232	N/A	N/A	79.0921	60.2805	1.15709	80523313	33.9987
																									Lane 5	Chemiluminescence	Q76A13	N/A	0.253691	49519233	N/A	N/A	70.0132	59.9455	0.698037	34566246	14.5946
																									Lane 6	Chemiluminescence	Q76A14	N/A	0.222819	48203434	N/A	N/A	88.1474	78.3726	0.880461	42441230	17.9196
																									Lane 7	Chemiluminescence	Q76A15	N/A	0.197315	51319981	N/A	N/A	85.3475	57.1531	0.589516	30253955	12.7739
																									Lane 8	Chemiluminescence	Q76	N/A	0.174497	107904304	N/A	N/A	80.5974	55.2408	0.788196	85049758	35.9099
																									Lane 9	Chemiluminescence	TGFa	N/A	0.163758	195577888	N/A	N/A	76.8581	54.9712	1.06839	208952654	88.2244
																								Blot 27
																										Channel	Band Label	Mol. Wt. (KDa)	Relative Front	Volume (Int)	Abs. Quant.	Rel. Quant.	Band %	Lane %	Norm. Factor	Norm. Vol. (Int)	Relative E-cadherin decrease
																									Lane 1	Chemiluminescence	Placebo	N/A	0.068889	126896198	N/A	N/A	88.318	69.5546	1	126896198	100
																									Lane 2	Chemiluminescence	Q76A10	N/A	0.078889	89312555	N/A	N/A	86.4208	59.3989	1.18838	106136936	83.6408
																									Lane 3	Chemiluminescence	Q76A11	N/A	0.081111	72056278	N/A	N/A	89.35	64.4669	1.62035	116756651	92.0096
																									Lane 4	Chemiluminescence	Q76A12	N/A	0.092222	63755036	N/A	N/A	82.5037	44.0498	1.32279	84334370	66.4593
																									Lane 5	Chemiluminescence	Q76A13	N/A	0.097778	73926168	N/A	N/A	78.2462	48.5308	1.3212	97671165	76.9693
																									Lane 6	Chemiluminescence	Q76A14	N/A	0.101111	66575915	N/A	N/A	86.3668	61.6656	1.1739	78153388	61.5884
																									Lane 7	Chemiluminescence	Q76A15	N/A	0.104444	143856998	N/A	N/A	78.0696	60.5006	1.07395	154495243	121.749
																									Lane 8	Chemiluminescence	Q76	N/A	0.097778	344643265	N/A	N/A	79.5203	64.6805	0.802322	276514939	217.906
																									Lane 9	Chemiluminescence	TGFa	N/A	0.091111	317633573	N/A	N/A	82.475	76.0023	1.32212	419949944	330.94
																								Blot 28
																										Channel	Band Label	Mol. Wt. (KDa)	Relative Front	Volume (Int)	Abs. Quant.	Rel. Quant.	Band %	Lane %	Norm. Factor	Norm. Vol. (Int)	Relative E-cadherin decrease
																									Lane 1	Chemiluminescence	Placebo	N/A	0.1083	316891036	N/A	N/A	87.0562	72.9135	1	316891036	100
																									Lane 2	Chemiluminescence	Q76A1	N/A	0.11336	62218240	N/A	N/A	76.8705	55.4807	1.45671	90634084	28.601
																									Lane 3	Chemiluminescence	Q76A2	N/A	0.106275	140861672	N/A	N/A	81.565	61.3849	1.79525	252881601	79.8008
																									Lane 4	Chemiluminescence	Q76A3	N/A	0.105263	208894448	N/A	N/A	77.5531	64.2585	1.18049	246596963	77.8176
																									Lane 5	Chemiluminescence	Q76A4	N/A	0.104251	172454324	N/A	N/A	76.4226	55.7452	1.23418	212839795	67.165
																									Lane 6	Chemiluminescence	Q76A5	N/A	0.106275	162876588	N/A	N/A	70.9221	53.3772	1.73635	282810049	89.2452
																									Lane 7	Chemiluminescence	Q76A6	N/A	0.102227	155034040	N/A	N/A	73.2902	49.9791	1.35028	209339413	66.0604
																									Lane 8	Chemiluminescence	Q76A7	N/A	0.093117	291938276	N/A	N/A	79.5821	55.5704	1.27409	371955715	117.377
																									Lane 9	Chemiluminescence	Q76A8	N/A	0.081984	115404016	N/A	N/A	86.6312	56.5136	1.43321	165397781	52.1939
																									Lane 10	Chemiluminescence	Q76A9	N/A	0.08502	72892204	N/A	N/A	87.6147	43.1002	1.39372	101591631	32.0589
																								Blot 29
																										Channel	Band Label	Mol. Wt. (KDa)	Relative Front	Volume (Int)	Abs. Quant.	Rel. Quant.	Band %	Lane %	Norm. Factor	Norm. Vol. (Int)	Relative E-cadherin decrease
																									Lane 1	Chemiluminescence	Placebo	N/A	0.30126	251760438	N/A	N/A	77.7551	61.1664	1	251760438	100
																									Lane 2	Chemiluminescence	Q76A1	N/A	0.310424	163360881	N/A	N/A	87.1974	71.4536	1.18203	193096810	76.6986
																									Lane 3	Chemiluminescence	Q76A2	N/A	0.339061	160294176	N/A	N/A	81.1042	67.0164	1.19827	192075630	76.293
																									Lane 4	Chemiluminescence	Q76A3	N/A	0.348225	183490182	N/A	N/A	74.3836	59.0173	0.814923	149530296	59.3939
																									Lane 5	Chemiluminescence	Q76A4	N/A	0.357388	172644831	N/A	N/A	79.5063	65.3318	0.991558	171187389	67.9961
																									Lane 6	Chemiluminescence	Q76A5	N/A	0.372279	254171367	N/A	N/A	72.5228	60.3855	0.86616	220153060	87.4455
																									Lane 7	Chemiluminescence	Q76A6	N/A	0.38488	175105854	N/A	N/A	75.9261	58.9876	0.79101	138510453	55.0168
																									Lane 8	Chemiluminescence	Q76A7	N/A	0.386025	319445298	N/A	N/A	82.5401	68.7712	0.662363	211588778	84.0437
																									Lane 9	Chemiluminescence	Q76A8	N/A	0.360825	395313489	N/A	N/A	82.0865	70.6954	0.751142	296936463	117.944
																									Lane 10	Chemiluminescence	Q76A9	N/A	0.348225	346511790	N/A	N/A	79.166	65.424	0.761848	263989226	104.857

## Sheet: D-scan
																			Blot 1	Channel	Lane	Band Label	Mol. Wt. (KDa)	Relative Front	Adj. Volume (Int)	Volume (Int)	Abs. Quant.	Rel. Quant.	Band %	Lane %	Norm. Factor	Norm. Vol. (Int)	Relative E-cadherin decrease
																				Chemiluminescence	1	H2O	N/A	0.03377	285803700	345361380	N/A	N/A	81.7981	68.4644	1	285803700	100
																				Chemiluminescence	2	QSP76	N/A	0.03384	188965725	242024640	N/A	N/A	78.3791	63.6338	1.40575	265638412	92.9444
																				Chemiluminescence	3	QSP76d1	N/A	0.035319	233451465	282737520	N/A	N/A	77.3496	69.6398	1.24527	290710567	101.717
																				Chemiluminescence	4	QSP76d2	N/A	0.041001	305671860	358628400	N/A	N/A	78.9379	61.8449	0.8446	258170553	90.3314
																				Chemiluminescence	5	QSP76d3	N/A	0.041172	184669680	224582670	N/A	N/A	76.6092	63.0007	1.42414	262995708	92.0197
																				Chemiluminescence	6	QSP76d4	N/A	0.042687	154316760	185726970	N/A	N/A	73.5924	62.5239	1.69136	261005096	91.3232
																				Chemiluminescence	7	QSP76d5	N/A	0.048387	349052145	387723960	N/A	N/A	65.4192	57.7433	0.69058	241048575	84.3406
																				Chemiluminescence	8	QSP76d6	N/A	0.042164	217808955	251290845	N/A	N/A	70.0327	61.8525	1.18545	258202260	90.3425
																				Chemiluminescence	9	QSP76d7	N/A	0.046512	404539200	451564230	N/A	N/A	71.3538	59.9586	0.61872	250296430	87.5763
																			Blot 2
																				Channel	Lane	Band Label	Mol. Wt. (KDa)	Relative Front	Adj. Volume (Int)	Volume (Int)	Abs. Quant.	Rel. Quant.	Band %	Lane %	Norm. Factor	Norm. Vol. (Int)	Relative E-cadherin decrease
																				Chemiluminescence	1	H2O	N/A	0.067692	346847337	414887202	N/A	N/A	100	62.0677	1	346847337	100
																				Chemiluminescence	2	QSP76	N/A	0.072008	182625129	210049938	N/A	N/A	100	55.8996	1.71049	312378600	90.0623
																				Chemiluminescence	3	QSP76d1	N/A	0.078313	82625706	128013147	N/A	N/A	100	65.1018	4.40302	363802467	104.888
																				Chemiluminescence	4	QSP76d2	N/A	0.099305	406702191	515863206	N/A	N/A	100	57.5882	0.791279	321814888	92.7829
																				Chemiluminescence	5	QSP76d3	N/A	0.1	309044169	416760345	N/A	N/A	100	60.8375	1.10008	339972437	98.0179
																				Chemiluminescence	6	QSP76d4	N/A	0.095837	225184329	289975536	N/A	N/A	100	65.2998	1.62049	364909166	105.207
																				Chemiluminescence	7	QSP76d5	N/A	0.09387	363714525	419865552	N/A	N/A	100	56.3244	0.865384	314752609	90.7467
																				Chemiluminescence	8	QSP76d6	N/A	0.088152	248000283	312730425	N/A	N/A	77.2859	63.0424	1.42054	352294274	101.57
																				Chemiluminescence	9	QSP76d7	N/A	0.082629	361426140	435809106	N/A	N/A	68.7684	56.5265	0.873987	315881719	91.0723
																			Blot 3
																				Channel	Lane	Band Label	Mol. Wt. (KDa)	Relative Front	Adj. Volume (Int)	Volume (Int)	Abs. Quant.	Rel. Quant.	Band %	Lane %	Norm. Factor	Norm. Vol. (Int)	Relative E-cadherin decrease
																				Chemiluminescence	1	H2O	N/A	0.03698	140335085	181209358	N/A	N/A	100	54.1817	1	140335085	100
																				Chemiluminescence	2	QSP76	N/A	0.05624	126512606	139756320	N/A	N/A	100	46.291	0.947712	119897461	85.4366
																				Chemiluminescence	3	QSP76d1	N/A	0.070108	31543160	43399147	N/A	N/A	100	55.3665	4.54627	143403704	102.187
																				Chemiluminescence	4	QSP76d2	N/A	0.090909	278208876	301932444	N/A	N/A	100	55.2187	0.514078	143021052	101.914
																				Chemiluminescence	5	QSP76d3	N/A	0.099384	308764676	334370025	N/A	N/A	100	53.5952	0.449585	138815909	98.9175
																				Chemiluminescence	6	QSP76d4	N/A	0.104777	227585358	247129102	N/A	N/A	100	47.3226	0.538565	122569439	87.3406
																				Chemiluminescence	7	QSP76d5	N/A	0.107088	328489810	340753457	N/A	N/A	100	47.8026	0.376915	123812666	88.2265
																				Chemiluminescence	8	QSP76d6	N/A	0.106317	171011874	181853573	N/A	N/A	100	49.4292	0.748637	128025790	91.2286
																				Chemiluminescence	9	QSP76d7	N/A	0.107088	257221357	271925308	N/A	N/A	100	40.6618	0.409443	105317504	75.0472
																			Blot 4
																				Channel	Lane	Band Label	Mol. Wt. (KDa)	Relative Front	Adj. Volume (Int)	Volume (Int)	Abs. Quant.	Rel. Quant.	Band %	Lane %	Norm. Factor	Norm. Vol. (Int)	Relative E-cadherin decrease
																				Chemiluminescence	1	H2O	N/A	0.074517	211300650	251940348	N/A	N/A	100	47.1774	1	211300650	100
																				Chemiluminescence	2	QSP76	N/A	0.069917	180423162	201108222	N/A	N/A	100	41.6629	1.03425	186602069	88.3112
																				Chemiluminescence	3	QSP76d1	N/A	0.068997	47064444	71845860	N/A	N/A	100	33.493	3.18733	150009969	70.9936
																				Chemiluminescence	4	QSP76d2	N/A	0.074517	254460834	297191358	N/A	N/A	100	45.9532	0.808837	205817441	97.405
																				Chemiluminescence	5	QSP76d3	N/A	0.076357	270067350	300129786	N/A	N/A	100	49.6612	0.823592	222425276	105.265
																				Chemiluminescence	6	QSP76d4	N/A	0.077277	198926256	224873256	N/A	N/A	100	47.2192	1.06315	211487907	100.089
																				Chemiluminescence	7	QSP76d5	N/A	0.075437	301760448	324964134	N/A	N/A	100	45.8394	0.680367	205307749	97.1638
																				Chemiluminescence	8	QSP76d6	N/A	0.058878	172671984	200283684	N/A	N/A	100	50.138	1.30051	224560886	106.276
																				Chemiluminescence	9	QSP76d7	N/A	0.044158	270319752	329711040	N/A	N/A	100	43.7202	0.724388	195816365	92.6719
																			Blot 5
																			Blot 6
																				Channel	Lane	Band Label	Mol. Wt. (KDa)	Relative Front	Adj. Volume (Int)	Volume (Int)	Abs. Quant.	Rel. Quant.	Band %	Lane %	Norm. Factor	Norm. Vol. (Int)	Relative E-cadherin decrease
																				Chemiluminescence	1	H2O	N/A	0.060327	371772604	409086496	N/A	N/A	100	58.3768	1	371772604	100
																				Chemiluminescence	2	QSP76	N/A	0.074642	221669532	240338140	N/A	N/A	100	55.6911	1.59999	354668849	95.3994
																				Chemiluminescence	3	QSP76d1	N/A	0.099182	241583328	260166872	N/A	N/A	100	57.5642	1.51748	366597669	98.608
																				Chemiluminescence	4	QSP76d2	N/A	0.129857	294802424	308945784	N/A	N/A	100	58.1361	1.25589	370239892	99.5877
																				Chemiluminescence	5	QSP76d3	N/A	0.149284	229375076	242638592	N/A	N/A	100	60.6468	1.68383	386228768	103.888
																				Chemiluminescence	6	QSP76d4	N/A	0.154397	249077584	261719388	N/A	N/A	100	62.5265	1.5987	398199862	107.108
																				Chemiluminescence	7	QSP76d5	N/A	0.141104	155801576	167475924	N/A	N/A	100	57.4347	2.34768	365772539	98.3861
																				Chemiluminescence	8	QSP76d6	N/A	0.132924	375086768	391636616	N/A	N/A	100	61.4831	1.04391	391554994	105.321
																				Chemiluminescence	9	QSP76d7	N/A	0.118609	348833548	363503560	N/A	N/A	100	57.3638	1.04726	365321175	98.2647
																			Blot 7
																				Channel	Lane	Band Label	Mol. Wt. (KDa)	Relative Front	Adj. Volume (Int)	Volume (Int)	Abs. Quant.	Rel. Quant.	Band %	Lane %	Norm. Factor	Norm. Vol. (Int)	Relative E-cadherin decrease
																				Chemiluminescence	1	H2O	N/A	0.063098	365668595	411502530	N/A	N/A	100	57.8637	1	365668595	100
																				Chemiluminescence	2	QSP76	N/A	0.065966	168091364	187930064	N/A	N/A	100	53.2764	2.00295	336679055	92.0722
																				Chemiluminescence	3	QSP76d1	N/A	0.068834	307980815	341034129	N/A	N/A	100	48.3725	0.99256	305689511	83.5974
																				Chemiluminescence	4	QSP76d2	N/A	0.066922	282700352	318669637	N/A	N/A	100	51.5452	1.15224	325738809	89.0803
																				Chemiluminescence	5	QSP76d3	N/A	0.064054	232847610	262787450	N/A	N/A	100	54.5877	1.48151	344965809	94.3384
																				Chemiluminescence	6	QSP76d4	N/A	0.063098	190471770	214139100	N/A	N/A	100	54.5055	1.80839	344446530	94.1964
																				Chemiluminescence	7	QSP76d5	N/A	0.057361	79820730	91713600	N/A	N/A	100	48.9463	3.87513	309315377	84.589
																				Chemiluminescence	8	QSP76d6	N/A	0.056405	225898400	247657970	N/A	N/A	100	57.2356	1.60116	361699332	98.9145
																				Chemiluminescence	9	QSP76d7	N/A	0.053537	266693368	293318662	N/A	N/A	100	58.4172	1.38424	369166538	100.957
																			Blot 8
																				Channel	Lane	Band Label	Mol. Wt. (KDa)	Relative Front	Adj. Volume (Int)	Volume (Int)	Abs. Quant.	Rel. Quant.	Band %	Lane %	Norm. Factor	Norm. Vol. (Int)	Relative E-cadherin decrease
																				Chemiluminescence	1	H2O	N/A	0.053398	281450800	352753240	N/A	N/A	100	52.8076	1	281450800	100
																				Chemiluminescence	2	QSP76	N/A	0.060194	186254720	212701200	N/A	N/A	100	52.3843	1.49899	279194465	99.1983
																				Chemiluminescence	3	QSP76d1	N/A	0.072816	323554800	355785450	N/A	N/A	99.9977	46.6642	0.768673	248707812	88.3664
																				Chemiluminescence	4	QSP76d2	N/A	0.085437	217782750	245555810	N/A	N/A	100	44.6799	1.09344	238132353	84.6089
																				Chemiluminescence	5	QSP76d3	N/A	0.08835	198869200	223386420	N/A	N/A	100	45.4495	1.21806	242233654	86.0661
																				Chemiluminescence	6	QSP76d4	N/A	0.087379	195960680	218791840	N/A	N/A	100	47.5874	1.29428	253628303	90.1146
																				Chemiluminescence	7	QSP76d5	N/A	0.084466	124335430	144665620	N/A	N/A	100	48.7321	2.08894	259729472	92.2824
																				Chemiluminescence	8	QSP76d6	N/A	0.091262	282524328	306671034	N/A	N/A	100	54.1057	1.02069	288368921	102.458
																				Chemiluminescence	9	QSP76d7	N/A	0.101942	204519800	226888120	N/A	N/A	100	48.7293	1.26987	259714259	92.277
																			Blot 9
																				Channel	Lane	Band Label	Mol. Wt. (KDa)	Relative Front	Adj. Volume (Int)	Volume (Int)	Abs. Quant.	Rel. Quant.	Band %	Lane %	Norm. Factor	Norm. Vol. (Int)	Relative E-cadherin decrease
																				Chemiluminescence	1	H2O	N/A	0.041964	105075208	139373248	N/A	N/A	100	59.5553	1	105075208	100
																				Chemiluminescence	2	QSP76	N/A	0.069643	159556544	182514808	N/A	N/A	100	40.257	0.44515	71026667	67.596
																				Chemiluminescence	3	QSP76d1	N/A	0.082143	51680370	61852350	N/A	N/A	100	30.3936	1.03762	53624382	51.0343
																				Chemiluminescence	4	QSP76d2	N/A	0.094643	58314660	67442440	N/A	N/A	100	26.5165	0.802267	46783934	44.5242
																				Chemiluminescence	5	QSP76d3	N/A	0.104464	152216033	169257659	N/A	N/A	100	49.5992	0.574903	87509477	83.2827
																				Chemiluminescence	6	QSP76d4	N/A	0.111607	59059482	69415116	N/A	N/A	100	28.4479	0.849846	50191442	47.7672
																				Chemiluminescence	7	QSP76d5	N/A	0.127679	255732568	273973896	N/A	N/A	100	46.2724	0.319239	81639919	77.6967
																				Chemiluminescence	8	QSP76d6	N/A	0.133929	292716984	306310172	N/A	N/A	100	53.081	0.319942	93652426	89.1289
																				Chemiluminescence	9	QSP76d7	N/A	0.133929	226360596	239409884	N/A	N/A	100	47.4935	0.37018	83794241	79.7469
																			Blot 10
																				Channel	Lane	Band Label	Mol. Wt. (KDa)	Relative Front	Adj. Volume (Int)	Volume (Int)	Abs. Quant.	Rel. Quant.	Band %	Lane %	Norm. Factor	Norm. Vol. (Int)	Relative E-cadherin decrease
																				Chemiluminescence	1	H2O	N/A	0.050738	162349824	216340992	N/A	N/A	100	61.083	1	162349824	100
																				Chemiluminescence	2	QSP76	N/A	0.077491	185076672	208752000	N/A	N/A	100	50.887	0.73078	135250355	83.308
																				Chemiluminescence	3	QSP76d1	N/A	0.091328	62127340	75345160	N/A	N/A	100	40.9162	1.75043	108749499	66.9847
																				Chemiluminescence	4	QSP76d2	N/A	0.111624	173693760	188297088	N/A	N/A	100	53.6272	0.820602	142533470	87.794
																				Chemiluminescence	5	QSP76d3	N/A	0.126384	175132620	188485440	N/A	N/A	100	41.9365	0.636439	111461247	68.655
																				Chemiluminescence	6	QSP76d4	N/A	0.142066	60414813	69306912	N/A	N/A	100	31.8455	1.40099	84640871	52.1349
																				Chemiluminescence	7	QSP76d5	N/A	0.159594	259149906	280267572	N/A	N/A	100	51.0804	0.523883	135764236	83.6245
																				Chemiluminescence	8	QSP76d6	N/A	0.166974	206598627	234097128	N/A	N/A	100	52.1911	0.671429	138716304	85.4428
																				Chemiluminescence	9	QSP76d7	N/A	0.175277	273702564	300029427	N/A	N/A	100	44.6463	0.433549	118663481	73.0912
																			Blot 11
																				Channel	Lane	Band Label	Mol. Wt. (KDa)	Relative Front	Adj. Volume (Int)	Volume (Int)	Abs. Quant.	Rel. Quant.	Band %	Lane %	Norm. Factor	Norm. Vol. (Int)	Relative E-cadherin decrease
																				Chemiluminescence	1	H2O	N/A	0.078486	174422204	226305618	N/A	N/A	100	49.6431	1	174422204	100
																				Chemiluminescence	2	QSP76	N/A	0.0988	126146984	138450540	N/A	N/A	100	36.9702	1.02972	129895522	74.4719
																				Chemiluminescence	3	QSP76d1	N/A	0.11265	50216976	61540344	N/A	N/A	100	40.634	2.84303	142768407	81.8522
																				Chemiluminescence	4	QSP76d2	N/A	0.130194	168098683	182482204	N/A	N/A	100	50.1975	1.0492	176370019	101.117
																				Chemiluminescence	5	QSP76d3	N/A	0.144968	165798260	184390812	N/A	N/A	100	44.1343	0.935275	155066907	88.9032
																				Chemiluminescence	6	QSP76d4	N/A	0.152355	59107290	71027605	N/A	N/A	100	37.9413	2.25535	133307719	76.4282
																				Chemiluminescence	7	QSP76d5	N/A	0.168975	266332560	282162270	N/A	N/A	100	51.6018	0.680743	181304057	103.946
																				Chemiluminescence	8	QSP76d6	N/A	0.180979	297142170	313759485	N/A	N/A	100	53.8147	0.636326	189079142	108.403
																				Chemiluminescence	9	QSP76d7	N/A	0.189289	280859006	299484753	N/A	N/A	100	50.4614	0.631268	177297175	101.648
																			Blot 12
																				Channel	Lane	Band Label	Mol. Wt. (KDa)	Relative Front	Adj. Volume (Int)	Volume (Int)	Abs. Quant.	Rel. Quant.	Band %	Lane %	Norm. Factor	Norm. Vol. (Int)	Relative E-cadherin decrease
																				Chemiluminescence	1	H2O	N/A	0.078486	174422204	226305618	N/A	N/A	100	49.6431	1	174422204	100
																				Chemiluminescence	2	QSP76	N/A	0.0988	126146984	138450540	N/A	N/A	100	36.9702	1.02972	129895522	74.4719
																				Chemiluminescence	3	QSP76d1	N/A	0.11265	50216976	61540344	N/A	N/A	100	40.634	2.84303	142768407	81.8522
																				Chemiluminescence	4	QSP76d2	N/A	0.130194	168098683	182482204	N/A	N/A	100	50.1975	1.0492	176370019	101.117
																				Chemiluminescence	5	QSP76d3	N/A	0.144968	165798260	184390812	N/A	N/A	100	44.1343	0.935275	155066907	88.9032
																				Chemiluminescence	6	QSP76d4	N/A	0.152355	59107290	71027605	N/A	N/A	100	37.9413	2.25535	133307719	76.4282
																				Chemiluminescence	7	QSP76d5	N/A	0.168975	266332560	282162270	N/A	N/A	100	51.6018	0.680743	181304057	103.946
																				Chemiluminescence	8	QSP76d6	N/A	0.180979	297142170	313759485	N/A	N/A	100	53.8147	0.636326	189079142	108.403
																				Chemiluminescence	9	QSP76d7	N/A	0.189289	280859006	299484753	N/A	N/A	100	50.4614	0.631268	177297175	101.648
																			Blot 13
																				Channel	Lane	Band Label	Mol. Wt. (KDa)	Relative Front	Adj. Volume (Int)	Volume (Int)	Abs. Quant.	Rel. Quant.	Band %	Lane %	Norm. Factor	Norm. Vol. (Int)	Relative E-cadherin decrease
																				Chemiluminescence	1	H2O	N/A	0.402523	262712582	346576340	N/A	N/A	100	49.5682	1	262712582	100
																				Chemiluminescence	2	QSP76d9	N/A	0.422018	302687860	326071730	N/A	N/A	100	47.0493	0.823827	249362502	94.9184
																				Chemiluminescence	3	QSP76d10	N/A	0.448395	330425200	351314560	N/A	N/A	100	48.2249	0.773528	255593121	97.29
																				Chemiluminescence	4	QSP76d11	N/A	0.473624	339701190	361060420	N/A	N/A	100	49.0204	0.764817	259809094	98.8948
																				Chemiluminescence	5	QSP76d12	N/A	0.488532	338726519	359399734	N/A	N/A	100	54.0812	0.846203	286631435	109.105
																				Chemiluminescence	6	QSP76d13	N/A	0.498853	259951160	274396670	N/A	N/A	100	53.8398	1.09771	285352367	108.618
																				Chemiluminescence	7	QSP76d14	N/A	0.505734	195425640	207839480	N/A	N/A	100	55.7458	1.51185	295454082	112.463
																				Chemiluminescence	8	QSP76d15	N/A	0.520642	284826060	295060390	N/A	N/A	100	49.7906	0.926501	263891501	100.449
																				Chemiluminescence	9	CXCL12 1µg/ml	N/A	0.53555	220908630	231624440	N/A	N/A	100	44.2677	1.06207	234619549	89.3066
																			Blot 14
																				Channel	Lane	Band Label	Mol. Wt. (KDa)	Relative Front	Adj. Volume (Int)	Volume (Int)	Abs. Quant.	Rel. Quant.	Band %	Lane %	Norm. Factor	Norm. Vol. (Int)	Relative E-cadherin decrease
																				Chemiluminescence	1	H2O	N/A	0.080801	196254040	262566130	N/A	N/A	100	51.1907	1	196254040	100
																				Chemiluminescence	2	QSP76d9	N/A	0.098665	180865940	197583850	N/A	N/A	100	47.4703	1.00622	181990653	92.7322
																				Chemiluminescence	3	QSP76d10	N/A	0.10905	186158010	203950940	N/A	N/A	100	44.7964	0.922548	171739660	87.5089
																				Chemiluminescence	4	QSP76d11	N/A	0.113586	210009355	228678846	N/A	N/A	100	44.1848	0.806606	169394800	86.314
																				Chemiluminescence	5	QSP76d12	N/A	0.121752	194959842	210785091	N/A	N/A	100	54.839	1.07838	210240523	107.127
																				Chemiluminescence	6	QSP76d13	N/A	0.125557	199625590	216927750	N/A	N/A	100	51.7547	0.993941	198415985	101.102
																				Chemiluminescence	7	QSP76d14	N/A	0.124071	112858290	132967510	N/A	N/A	100	59.9819	2.03758	229957353	117.173
																				Chemiluminescence	8	QSP76d15	N/A	0.125651	334194640	369832320	N/A	N/A	100	59.7211	0.685102	228957419	116.664
																				Chemiluminescence	9	CXCL12 1µg/ml	N/A	0.130855	294425480	320276894	N/A	N/A	100	47.7323	0.621533	182995196	93.244
																			Blot 15
																				Channel	Lane	Band Label	Mol. Wt. (KDa)	Relative Front	Adj. Volume (Int)	Volume (Int)	Abs. Quant.	Rel. Quant.	Band %	Lane %	Norm. Factor	Norm. Vol. (Int)	Relative E-cadherin decrease
																				Chemiluminescence	1	H2O	N/A	0.192771	210478408	243345132	N/A	N/A	100	50.1339	1	210478408	100
																				Chemiluminescence	2	QSP76d9	N/A	0.211847	245739312	260335068	N/A	N/A	100	50.5444	0.863524	212201732	100.819
																				Chemiluminescence	3	QSP76d10	N/A	0.226908	265888776	280712388	N/A	N/A	100	49.9444	0.788611	209682908	99.6221
																				Chemiluminescence	4	QSP76d11	N/A	0.23494	193083144	202309808	N/A	N/A	100	42.9085	0.932986	180143834	85.5878
																				Chemiluminescence	5	QSP76d12	N/A	0.23996	191198404	201097261	N/A	N/A	100	42.3325	0.929535	177725587	84.4389
																				Chemiluminescence	6	QSP76d13	N/A	0.240964	192041060	204510348	N/A	N/A	100	43.9558	0.960945	184540845	87.6769
																				Chemiluminescence	7	QSP76d14	N/A	0.238956	117696491	132129899	N/A	N/A	100	46.3865	1.65464	194745723	92.5253
																				Chemiluminescence	8	QSP76d15	N/A	0.253012	207170568	220111512	N/A	N/A	100	43.819	0.887995	183966409	87.4039
																				Chemiluminescence	9	CXCL12 1µg/ml	N/A	0.264056	254544000	263886528	N/A	N/A	100	38.8924	0.641472	163282923	77.577
																			Blot 16
																				Channel	Lane	Band Label	Mol. Wt. (KDa)	Relative Front	Adj. Volume (Int)	Volume (Int)	Abs. Quant.	Rel. Quant.	Band %	Lane %	Norm. Factor	Norm. Vol. (Int)	Relative E-cadherin decrease
																				Chemiluminescence	1	H2O	N/A	0.17094	256246100	291953563	N/A	N/A	100	41.4571	1	256246100	100
																				Chemiluminescence	2	QSP76d9	N/A	0.168091	182046370	190948318	N/A	N/A	100	40.4125	1.37212	249789255	97.4802
																				Chemiluminescence	3	QSP76d10	N/A	0.167141	147451931	156161643	N/A	N/A	100	37.8292	1.58575	233821936	91.249
																				Chemiluminescence	4	QSP76d11	N/A	0.153846	155300134	164018822	N/A	N/A	100	33.2225	1.32226	205347673	80.1369
																				Chemiluminescence	5	QSP76d12	N/A	0.1415	198164274	206121124	N/A	N/A	100	39.4859	1.23161	244061576	95.245
																				Chemiluminescence	6	QSP76d13	N/A	0.122507	224448608	233997022	N/A	N/A	100	38.439	1.05855	237590803	92.7198
																				Chemiluminescence	7	QSP76d14	N/A	0.097816	78715692	93636972	N/A	N/A	100	40.3917	3.17168	249660793	97.4301
																				Chemiluminescence	8	QSP76d15	N/A	0.094017	169702080	189868650	N/A	N/A	100	36.739	1.33813	227083287	88.6192
																				Chemiluminescence	9	CXCL12 1µg/ml	N/A	0.088319	238800705	255632737	N/A	N/A	100	37.7657	0.977507	233429389	91.0958
																			Blot 17
																				Channel	Lane	Band Label	Mol. Wt. (KDa)	Relative Front	Adj. Volume (Int)	Volume (Int)	Abs. Quant.	Rel. Quant.	Band %	Lane %	Norm. Factor	Norm. Vol. (Int)	Relative E-cadherin decrease
																				Chemiluminescence	1	H2O	N/A	0.107595	167183888	191812076	N/A	N/A	100	52.4223	1	167183888	100
																				Chemiluminescence	2	QSP76d9	N/A	0.137432	367028264	382675504	N/A	N/A	100	56.6019	0.340685	125040994	74.7925
																				Chemiluminescence	3	QSP76d10	N/A	0.158228	247450676	263638980	N/A	N/A	100	47.2376	0.296605	73395185	43.9009
																				Chemiluminescence	4	QSP76d11	N/A	0.169982	372041284	386259536	N/A	N/A	100	53.4983	0.404995	150674830	90.1252
																				Chemiluminescence	5	QSP76d12	N/A	0.173599	236797640	248951600	N/A	N/A	100	49.5236	0.466377	110436878	66.0571
																				Chemiluminescence	6	QSP76d13	N/A	0.18264	269758342	281772944	N/A	N/A	100	47.7305	0.510111	137606587	82.3085
																				Chemiluminescence	7	QSP76d14	N/A	0.195298	159663512	172122084	N/A	N/A	100	51.6144	0.807436	128918052	77.1115
																				Chemiluminescence	8	QSP76d15	N/A	0.197107	245602636	255619652	N/A	N/A	100	50.6129	0.516843	126938113	75.9272
																				Chemiluminescence	9	CXCL12 10µg/ml	N/A	0.196203	366590268	382857354	N/A	N/A	100	53.1445	0.21182	77651220	46.4466
																			Blot 18
																				Channel	Lane	Band Label	Mol. Wt. (KDa)	Relative Front	Adj. Volume (Int)	Volume (Int)	Abs. Quant.	Rel. Quant.	Band %	Lane %	Norm. Factor	Norm. Vol. (Int)	Relative E-cadherin decrease
																				Chemiluminescence	1	H2O	N/A	0.094866	161323885	181563070	N/A	N/A	100	47.6949	1	161323885	100
																				Chemiluminescence	2	QSP76d9	N/A	0.141741	338194430	356422850	N/A	N/A	100	47.7731	0.22605	76448952	47.3885
																				Chemiluminescence	3	QSP76d10	N/A	0.155134	316428810	344735660	N/A	N/A	100	53.8966	0.299718	94839296	58.7881
																				Chemiluminescence	4	QSP76d11	N/A	0.16183	409361710	437927190	N/A	N/A	100	60.0895	0.397531	162733809	100.874
																				Chemiluminescence	5	QSP76d12	N/A	0.171875	286407195	305226505	N/A	N/A	100	54.9806	0.170866	48937383	30.3349
																				Chemiluminescence	6	QSP76d13	N/A	0.16183	328001115	352377640	N/A	N/A	100	56.3868	0.335507	110046544	68.2147
																				Chemiluminescence	7	QSP76d14	N/A	0.142857	204149720	224013910	N/A	N/A	100	53.5948	0.552113	112713693	69.868
																				Chemiluminescence	8	QSP76d15	N/A	0.138393	279769395	295482370	N/A	N/A	100	49.3524	0.277201	77552371	48.0725
																				Chemiluminescence	9	CXCL12 10µg/ml	N/A	0.136161	264501900	292070415	N/A	N/A	100	42.5981	0.27793	73513099	45.5686
																			Blot 19
																				Channel	Lane	Band Label	Mol. Wt. (KDa)	Relative Front	Adj. Volume (Int)	Volume (Int)	Abs. Quant.	Rel. Quant.	Band %	Lane %	Norm. Factor	Norm. Vol. (Int)	Relative E-cadherin decrease
																				Chemiluminescence	1	H2O	N/A	0.074187	80422452	91776712	N/A	N/A	100	47.5987	1	80422452	100
																				Chemiluminescence	2	QSP76d9	N/A	0.095528	247605964	266853592	N/A	N/A	100	54.4226	0.379533	93974701	116.851
																				Chemiluminescence	3	QSP76d10	N/A	0.111789	272799844	296408508	N/A	N/A	100	54.4686	0.123235	33618463	41.8023
																				Chemiluminescence	4	QSP76d11	N/A	0.104675	264105972	283669252	N/A	N/A	100	54.5941	0.337148	89042889	110.719
																				Chemiluminescence	5	QSP76d12	N/A	0.096545	181426580	196451916	N/A	N/A	100	54.5861	0.502418	91152044	113.342
																				Chemiluminescence	6	QSP76d13	N/A	0.095528	296170500	319061756	N/A	N/A	100	61.3661	0.50188	148642186	184.827
																				Chemiluminescence	7	QSP76d14	N/A	0.093496	183095832	198269500	N/A	N/A	100	58.8428	0.774892	141879537	176.418
																				Chemiluminescence	8	QSP76d15	N/A	0.091463	256276524	274410440	N/A	N/A	100	55.7543	0.406784	104249314	129.627
																				Chemiluminescence	9	CXCL12 10µg/ml	N/A	0.09248	296876440	319959832	N/A	N/A	100	47.2142	0.229823	68229038	84.8383
																			Blot 20
																				Channel	Lane	Band Label	Mol. Wt. (KDa)	Relative Front	Adj. Volume (Int)	Volume (Int)	Abs. Quant.	Rel. Quant.	Band %	Lane %	Norm. Factor	Norm. Vol. (Int)	Relative E-cadherin decrease
																				Chemiluminescence	1	H2O	N/A	0.141075	106187193	120261834	N/A	N/A	100	49.3941	1	106187193	100
																				Chemiluminescence	2	QSP76d9	N/A	0.167946	357272370	372220380	N/A	N/A	100	48.5477	0.155495	55553892	52.3169
																				Chemiluminescence	3	QSP76d10	N/A	0.190979	335170521	372271032	N/A	N/A	100	55.3666	0.150901	50577542	47.6305
																				Chemiluminescence	4	QSP76d11	N/A	0.213052	339891552	369390861	N/A	N/A	100	58.1547	0.181087	61550071	57.9637
																				Chemiluminescence	5	QSP76d12	N/A	0.233205	243329373	262944738	N/A	N/A	100	54.0622	0.20371	49568663	46.6805
																				Chemiluminescence	6	QSP76d13	N/A	0.255278	299761182	314181693	N/A	N/A	100	55.734	0.263732	79056558	74.4502
																				Chemiluminescence	7	QSP76d14	N/A	0.28023	89686737	99627192	N/A	N/A	100	43.0915	0.351037	31483336	29.6489
																				Chemiluminescence	8	QSP76d15	N/A	0.272553	200732364	211226022	N/A	N/A	100	47.7842	0.320603	64355486	60.6057
																				Chemiluminescence	9	CXCL12 10µg/ml	N/A	0.265835	282615291	296478063	N/A	N/A	100	43.4391	0.108211	30582215	28.8003
																			Blot 21
																				Channel	Lane	Band Label	Mol. Wt. (KDa)	Relative Front	Adj. Volume (Int)	Volume (Int)	Abs. Quant.	Rel. Quant.	Band %	Lane %	Norm. Factor	Norm. Vol. (Int)	Relative E-cadherin decrease
																				Chemiluminescence	1	H2O	N/A	0.105403	146495052	169883944	N/A	N/A	100	49.8569	1	146495052	100
																				Chemiluminescence	2	QSP76d9	N/A	0.127547	370336030	394522776	N/A	N/A	100	48.4875	0.384708	142471373	97.2534
																				Chemiluminescence	3	QSP76d10	N/A	0.135518	278099376	294322648	N/A	N/A	100	43.6294	0.460975	128196780	87.5093
																				Chemiluminescence	4	QSP76d11	N/A	0.14349	158446400	172145772	N/A	N/A	100	45.1411	0.83712	132638692	90.5414
																				Chemiluminescence	5	QSP76d12	N/A	0.151461	138098596	150033964	N/A	N/A	100	43.4314	0.924086	127615011	87.1122
																				Chemiluminescence	6	QSP76d13	N/A	0.157662	214967652	228519984	N/A	N/A	100	44.3931	0.606793	130440784	89.0411
																				Chemiluminescence	7	QSP76d14	N/A	0.155004	121599528	131650572	N/A	N/A	100	41.221	0.996058	121120218	82.6787
																				Chemiluminescence	8	QSP76d15	N/A	0.156776	148159416	159025064	N/A	N/A	100	42.6193	0.845229	125228671	85.4832
																				Chemiluminescence	9	CXCL12 100µg/ml	N/A	0.158547	131142408	140240104	N/A	N/A	100	40.1594	0.899792	118000858	80.5494
																			Blot 22
																				Channel	Lane	Band Label	Mol. Wt. (KDa)	Relative Front	Adj. Volume (Int)	Volume (Int)	Abs. Quant.	Rel. Quant.	Band %	Lane %	Norm. Factor	Norm. Vol. (Int)	Relative E-cadherin decrease
																				Chemiluminescence	1	H2O	N/A	0.067951	134637195	170711739	N/A	N/A	100	50.8168	1	134637195	100
																				Chemiluminescence	2	QSP76d9	N/A	0.078093	255482392	271421524	N/A	N/A	100	42.5772	0.441544	112806703	83.7857
																				Chemiluminescence	3	QSP76d10	N/A	0.084178	213705657	225862340	N/A	N/A	100	42.1844	0.52299	111766016	83.0127
																				Chemiluminescence	4	QSP76d11	N/A	0.085193	171168019	182612980	N/A	N/A	100	46.2115	0.715294	122435491	90.9373
																				Chemiluminescence	5	QSP76d12	N/A	0.077079	112298362	121403018	N/A	N/A	100	40.9701	0.966609	108548640	80.6231
																				Chemiluminescence	6	QSP76d13	N/A	0.067951	213479013	225994549	N/A	N/A	100	44.1068	0.547404	116859320	86.7957
																				Chemiluminescence	7	QSP76d14	N/A	0.068966	117306035	125939451	N/A	N/A	100	41.5054	0.937435	109966835	81.6764
																				Chemiluminescence	8	QSP76d15	N/A	0.072008	151554898	163999374	N/A	N/A	100	45.3044	0.792006	120032364	89.1525
																				Chemiluminescence	9	CXCL12 100µg/ml	N/A	0.077079	187824296	200430901	N/A	N/A	100	40.6786	0.573815	107776411	80.0495
																			Blot 23
																				Channel	Lane	Band Label	Mol. Wt. (KDa)	Relative Front	Adj. Volume (Int)	Volume (Int)	Abs. Quant.	Rel. Quant.	Band %	Lane %	Norm. Factor	Norm. Vol. (Int)	Relative E-cadherin decrease
																				Chemiluminescence	1	H2O	N/A	0.179174	135240224	180862293	N/A	N/A	100	54.601	1	135240224	100
																				Chemiluminescence	2	QSP76d9	N/A	0.194184	302056568	316179299	N/A	N/A	100	44.9046	0.36822	111223261	82.2413
																				Chemiluminescence	3	QSP76d10	N/A	0.19606	211313423	226246758	N/A	N/A	100	52.9309	0.620423	131103608	96.9413
																				Chemiluminescence	4	QSP76d11	N/A	0.19606	168003791	180501685	N/A	N/A	100	53.308	0.78592	132037509	97.6318
																				Chemiluminescence	5	QSP76d12	N/A	0.193246	134188960	144614122	N/A	N/A	100	50.1706	0.926057	124266665	91.8859
																				Chemiluminescence	6	QSP76d13	N/A	0.195122	144328195	154290182	N/A	N/A	100	41.2295	0.707558	102120566	75.5105
																				Chemiluminescence	7	QSP76d14	N/A	0.187617	100944455	109637438	N/A	N/A	100	40.1075	0.98412	99341413	73.4555
																				Chemiluminescence	8	QSP76d15	N/A	0.180113	158636005	167523235	N/A	N/A	100	44.7903	0.699338	110940148	82.0319
																				Chemiluminescence	9	CXCL12 100µg/ml	N/A	0.168856	125163255	136671960	N/A	N/A	100	41.2821	0.81694	102250816	75.6068
																			Blot 24
																				Channel	Lane	Band Label	Mol. Wt. (KDa)	Relative Front	Adj. Volume (Int)	Volume (Int)	Abs. Quant.	Rel. Quant.	Band %	Lane %	Norm. Factor	Norm. Vol. (Int)	Relative E-cadherin decrease
																				Chemiluminescence	1	H2O	N/A	0.058546	70461382	108127064	N/A	N/A	100	44.4005	1	70461382	100
																				Chemiluminescence	2	QSP76d9	N/A	0.070822	140597086	152097548	N/A	N/A	100	37.0144	0.417789	58739969	83.3648
																				Chemiluminescence	3	QSP76d10	N/A	0.070822	143264150	152886938	N/A	N/A	100	34.5797	0.383043	54876361	77.8815
																				Chemiluminescence	4	QSP76d11	N/A	0.070822	150451656	161541860	N/A	N/A	100	40.5943	0.428185	64421161	91.4276
																				Chemiluminescence	5	QSP76d12	N/A	0.083097	116193196	125400436	N/A	N/A	100	41.3188	0.564327	65570937	93.0594
																				Chemiluminescence	6	QSP76d13	N/A	0.09254	86280724	94275076	N/A	N/A	100	31.8969	0.586677	50618876	71.8392
																				Chemiluminescence	7	QSP76d14	N/A	0.095373	70869946	78152900	N/A	N/A	100	40.181	0.89975	63765248	90.4967
																				Chemiluminescence	8	QSP76d15	N/A	0.088763	103376780	109838920	N/A	N/A	100	47.7543	0.733083	75783778	107.554
																				Chemiluminescence	9	CXCL12 100µg/ml	N/A	0.089707	229200718	237404396	N/A	N/A	100	42.8783	0.296883	68045773	96.5717

## Sheet: Antagonist
																								Blot 1
																										Band No.	Relative Front	Volume (Int)	Band %	Lane %	Norm. Factor	Norm. Vol. (Int)	Relative E-cadherin decrease
																									Lane 1	1	0.090052	196298762	59.8589	56.9073	1.09917	215766423	100
																									Lane 2	1	0.096335	179998533	74.0876	55.7251	0.899036	161825131	75.0001
																									Lane 3	1	0.103665	144219262	63.4158	58.6702	1.17615	169623956	78.6146
																									Lane 4	1	0.108901	196560936	70.3013	61.8712	0.689617	135551711	62.8234
																									Lane 5	1	0.113089	203541646	56.8291	46.4286	0.618266	125842963	58.3237
																									Lane 6	1	0.109948	274644095	56.0057	51.1644	0.42081	115572941	53.5639
																									Lane 7	1	0.102618	406745383	67.7514	63.5062	0.679129	276232776	128.024
																									Lane 8	1	0.093194	333409967	60.7456	48.7921	0.654787	218312385	101.18
																								Blot 2
																										Band No.	Relative Front	Volume (Int)	Band %	Lane %	Norm. Factor	Norm. Vol. (Int)	Relative E-cadherin decrease
																									Lane 1	1	0.073797	197037030	63.1492	46.3395	3.24382	639153209	100
																									Lane 2	1	0.119786	299624300	67.9663	55.7851	2.20062	659359727	103.161
																									Lane 3	1	0.148663	155470730	60.9874	46.6789	4.34126	674938393	105.599
																									Lane 4	1	0.172193	152036670	61.2764	48.1206	2.02594	308017584	48.1915
																									Lane 5	1	0.189305	205977860	63.9801	54.1358	1.95836	403377767	63.1113
																									Lane 6	1	0.207487	198866540	60.8341	51.0914	1.87053	371986087	58.1998
																									Lane 7	1	0.226738	136324430	65.5681	49.2972	1.84953	252135486	39.4484
																									Lane 8	1	0.236364	282040940	66.0974	50.013	2.09249	590169068	92.3361
																								Blot 3
																										Band No.	Relative Front	Volume (Int)	Band %	Lane %	Norm. Factor	Norm. Vol. (Int)	Relative E-cadherin decrease
																									Lane 1	1	0.118968	355080771	61.6203	49.6206	1.52172	540335106	100
																									Lane 2	1	0.111481	432591597	53.0073	46.127	1.10145	476477529	88.1819
																									Lane 3	1	0.106489	277194276	62.4741	37.638	1.37658	381580676	70.6193
																									Lane 4	1	0.09817	228092388	77.6171	47.9592	2.24062	511067499	94.5834
																									Lane 5	1	0.097338	240816291	71.7314	53.0995	1.08687	261735855	48.4395
																									Lane 6	1	0.084859	191774703	82.8533	65.7208	1.01557	194760057	36.0443
																									Lane 7	1	0.074043	190409712	78.9695	69.5043	0.980569	186709918	34.5545
																									Lane 8	1	0.069884	323112525	71.9028	58.6811	0.921445	297730398	55.1011
																								Blot 4
																										Band No.	Relative Front	Volume (Int)	Band %	Lane %	Norm. Factor	Norm. Vol. (Int)	Relative E-cadherin decrease
																									Lane 1	1	0.14526	233678976	60.8784	48.8342	1.4042	328131643	100
																									Lane 2	1	0.159021	139272384	62.4406	42.3853	1.5991	222710132	67.8722
																									Lane 3	1	0.149847	110424960	52.0122	47.7715	2.84245	313877228	95.6559
																									Lane 4	1	0.168196	316896192	54.7931	53.5757	1.18506	375540611	114.448
																									Lane 5	1	0.169725	299568576	53.0828	51.1109	1.63625	490168542	149.382
																									Lane 6	1	0.163609	395038848	53.2867	47.6537	1.98959	785966709	239.528
																									Lane 7	1	0.16208	389364480	63.8935	58.3201	2.91857	1136385675	346.32
																									Lane 8	1	0.140673	437866752	62.201	52.0151	1.9563	856600432	261.054
																								Blot 5
																										Band No.	Relative Front	Volume (Int)	Band %	Lane %	Norm. Factor	Norm. Vol. (Int)	Relative E-cadherin decrease
																									Lane 1	1	0.111111	495379830	66.1598	55.7837	0.757185	375094367	100
																									Lane 2	1	0.102778	270258571	70.7722	63.7968	2.34573	633952628	169.012
																									Lane 3	1	0.115278	526627156	62.3426	59.3948	0.874037	460291758	122.714
																									Lane 4	1	0.105556	395021231	52.1638	47.3103	0.773239	305445728	81.4317
																									Lane 5	1	0.104167	291960856	47.6816	42.672	1.2638	368979863	98.3699
																									Lane 6	1	0.136111	238045764	51.6979	40.8608	1.05742	251714550	67.107
																									Lane 7	1	0.109722	176203368	48.9826	41.7115	1.59307	280704937	74.8358
																									Lane 8	1	0.095833	166551737	59.2533	48.6642	1.21486	202336284	53.9428
																								Blot 6
																										Band No.	Relative Front	Volume (Int)	Band %	Lane %	Norm. Factor	Norm. Vol. (Int)	Relative E-cadherin decrease
																									Lane 1	1	0.077626	267588024	69.4185	64.1794	1.38899	371676245	100
																									Lane 2	1	0.103881	422320987	70.5637	63.9443	0.839949	354727913	95.44
																									Lane 3	1	0.123288	358939581	81.2201	61.8083	0.919736	330129543	88.8218
																									Lane 4	1	0.118721	323808452	52.424	33.2977	1.13381	367138139	98.779
																									Lane 5	1	0.141553	491123336	59.9047	38.5673	1.00586	494003381	132.912
																									Lane 6	1	0.166667	378450787	62.0064	47.6028	0.683698	258745924	69.6159
																									Lane 7	1	0.189498	427174572	66.3956	51.1644	1.90758	814870906	219.242
																									Lane 8	1	0.204338	318252121	63.9284	56.2822	0.319549	101697175	27.3618
