# Supplementary material for: The quorum sensing peptide EntF* promotes colorectal cancer metastasis in mice: a new factor in the host-microbiome interaction
Source: BMC Biol. 2022 Jun 27;20:151. doi: 10.1186/s12915-022-01317-z (PMC9238271; doi:10.1186/s12915-022-01317-z)
Supplement: Supplementary file 1 — Additional file 1. Raw data Excel files. [file 12915_2022_1317_MOESM1_ESM.zip › 2021_187b_Efaecium_strains.xlsx]

## Sheet: LC-MS raw data
Compound 6: QSP11quant_cycl													Internal DruQuaR report: 2019-066
	#	Name	RT	Area	Concentration (nM)		%
1	1	10809_063_Blank	-	-	0								LB, BHI or TSB = different media
2	2	10809_063_LB_placebo	-	-	0								Stat = stationary phase
3	3	10809_063_LB_spiked_50nM_through_filter	8.43	900061	13.1486								Exp = exponential phase
4	4	10809_063_LB_spiked_50nM	8.41	1688184	24.6619		53.3153
5	5	10809_063_LB_stat_bacteria_1	-	-	0								Number	E. faecium strain	Origin	Isolation	Stored (temperature)
6	6	10809_063_LB_stat_bacteria_2	-	-	0								1	LMG 15710	Human, faeces (Man with diarrhea)	-	Freeze dried (-35°C)
7	7	10809_063_LB_stat_bacteria_3	-	-	0								2	LMG 23236	Human, faeces (healthy)	1997
8	8	10809_063_LB_stat_bacteria_4	8.37	6094228	89.0279								3	LMG 20720	Human, faeces (healthy)	1997
9	9	10809_063_LB_stat_bacteria_5	8.36	410180	5.99214								4	ATCC 8459	Cheese	1970
10	10	10809_063_LB_Exp_bacteria_1	-	-	0								5	Mixture of 4 strains	-	-
11	11	10809_063_LB_Exp_bacteria_2	-	-	0
12	12	10809_063_LB_Exp_bacteria_3	-	-	0
13	13	10809_063_LB_Exp_bacteria_4	8.32	5454166	79.6775
14	14	10809_063_LB_Exp_bacteria_5	8.3	1311126	19.1537
15	15	10809_063_LB_spiked_50nM_2	8.31	2001946	29.2456
16	16	10809_063_BHI_placebo	-	-	0
17	17	10809_063_BHI_spiked_50nM_through_filter	8.32	600577	22.7147
18	18	10809_063_BHI_spiked_50nM	8.3	2626480	99.3374		22.8662
19	19	10809_063_BHI_stat_bacteria_1	-	-	0
20	20	10809_063_BHI_stat_bacteria_2	-	-	0
21	21	10809_063_BHI_stat_bacteria_3	-	-	0
22	22	10809_063_BHI_stat_bacteria_4	8.28	12619593	477.292
23	23	10809_063_BHI_stat_bacteria_5	-	-	0
24	24	10809_063_BHI_Exp_bacteria_1	-	-	0
25	25	10809_063_BHI_Exp_bacteria_2	-	-	0
26	26	10809_063_BHI_Exp_bacteria_3	-	-	0
27	27	10809_063_BHI_Exp_bacteria_4	8.23	9372794	354.493
28	28	10809_063_BHI_Exp_bacteria_5	8.23	4517606	170.863
29	29	10809_063_BHI_spiked_50nM_2	8.23	2746543	103.878
30	30	10809_063_TSB_placebo	-	-	0
31	31	10809_063_TSB_spiked_50nM_through_filter	8.21	514465	21.3029
32	32	10809_063_TSB_spiked_50nM	8.23	712010	29.4828		72.2553
33	33	10809_063_TSB_stat_bacteria_1	-	-	0
34	34	10809_063_TSB_stat_bacteria_2	-	-	0
35	35	10809_063_TSB_stat_bacteria_3	-	-	0
36	36	10809_063_TSB_stat_bacteria_4	8.19	3899205	161.458
37	37	10809_063_TSB_stat_bacteria_5	-	-	0
38	38	10809_063_TSB_Exp_bacteria_1	-	-	0
39	39	10809_063_TSB_Exp_bacteria_2	-	-	0
40	40	10809_063_TSB_Exp_bacteria_3	-	-	0
41	41	10809_063_TSB_Exp_bacteria_4	8.17	4664591	193.151
42	42	10809_063_TSB_Exp_bacteria_5	8.18	3267088	135.283
43	43	10809_063_TSB_spiked_50nM_2	8.17	787680	32.6161
44	44	10809_063_Blank_2	-	-	0
45	45	10809_063_shutdown
					LOD = 1.5 nM
			8.27579		(< LOD: set at 0 nM)

## Sheet: LC-MS conclusion
			RT	Area	Concentration							Sample	RT	AUC	Conc (nM)
		10809_063_LB_stat_bacteria_4	8.37	6094228	89.0279		y=68453x					10809_052_Placebo BHI_1	7.83	4166	0
		10809_063_LB_Exp_bacteria_4	8.32	5454166	79.6775							10809_052_Placebo BHI_2	7.78	18671	0
												10809_052_Placebo BHI_3	7.83	9351	0
												10809_052_Q11_BHI_1nM_1	7.82	28606	1
			RT	Area	Concentration							10809_052_Q11_BHI_1nM_2	7.78	26843	1
		10809_063_BHI_stat_bacteria_4	8.28	12619593	477.292		y=26440x					10809_052_Q11_BHI_1nM_3	7.78	3907	1
		10809_063_BHI_Exp_bacteria_4	8.23	9372794	354.493							10809_052_Q11_BHI_1nM_4	7.77	11656	1
												10809_052_Q11_BHI_5nM_1	7.80	866076	5
			RT	Area	Concentration							10809_052_Q11_BHI_5nM_2	7.80	852060	5
		10809_063_TSB_stat_bacteria_4	8.19	3899205	161.458		y=24150x					10809_052_Q11_BHI_20nM	7.79	619859	20
		10809_063_TSB_Exp_bacteria_4	8.17	4664591	193.151							10809_052_Q11_BHI_50nM_1	7.78	1895725	50
												10809_052_Q11_BHI_50nM_2	7.79	897878	50
												10809_052_BHI_50nM_t0	7.91	991347	50
			8.26
												10809_052_Placebo LB_1	7.82	1535	0
												10809_052_Placebo LB_2	7.84	627	0
												10809_052_Placebo LB_3	7.86	3705	0
												10809_052_Q11_LB_1nM_1	7.84	12920	1
												10809_052_Q11_LB_1nM_2	7.82	13157	1
												10809_052_Q11_LB_1nM_3	7.83	3498	1
												10809_052_Q11_LB_1nM_4	7.81	22062	1
												10809_052_Q11_LB_5nM_1	7.82	390133	5
												10809_052_Q11_LB_5nM_2	7.82	496021	5
												10809_052_Q11_LB_20nM	7.83	1615867	20
												10809_052_Q11_LB_50nM_1	7.83	3125154	50
												10809_052_Q11_LB_50nM_2	7.82	3605690	50
												10809_052_Placebo TSB_1	7.90	7537	0
												10809_052_Placebo TSB_2	7.91	18796	0
												10809_052_Placebo TSB_3	7.92	4819	0
												10809_052_Q11_TSB_1nM_1	7.91	12000	1
												10809_052_Q11_TSB_1nM_2	7.91	25424	1
												10809_052_Q11_TSB_1nM_3	7.95	10412	1
												10809_052_Q11_TSB_1nM_4	7.95	5884	1
												10809_052_Q11_TSB_5nM_1	7.94	314124	5
												10809_052_Q11_TSB_5nM_2	7.97	200335	5
												10809_052_Q11_TSB_20nM	8.00	522537	20
												10809_052_Q11_TSB_50nM_1	8.00	977980	50
												10809_052_Q11_TSB_50nM_2	8.00	1226597	50
												10809_052_TSB_50nM_t0	7.93	1375647	50

## Sheet: PCR
Lane	Sample
1	Ladder
2	1	Primers for EntF*
3	2
4	3
5	4
6	5
7	6
Legend samples
1	LMG 20720
2	ATCC 8459
3	LMG 15710
4	LMG 23236
5	Pos. Ctrl
6	Neg. Ctrl
