# Supplementary material for: The quorum sensing peptide EntF* promotes colorectal cancer metastasis in mice: a new factor in the host-microbiome interaction
Source: BMC Biol. 2022 Jun 27;20:151. doi: 10.1186/s12915-022-01317-z (PMC9238271; doi:10.1186/s12915-022-01317-z)
Supplement: Supplementary file 1 — Additional file 1. Raw data Excel files. [file 12915_2022_1317_MOESM1_ESM.zip › 2021_187b_Exposure.xlsx]

## Sheet: Daily exposure
Exposure during CRC experiment (after 100 nmol kg-1 EntF* i.p. injection)								Internal DruQuaR report: 2019-122
													Average
		Distribution phase
Time (min)	AUC					Average	SD	SEM		Average-SEM	Average+SEM
5		6.18265	6.91198	1.77971	2.04245	4.2292	2.69537	1.34769		2.88151	5.57689
10		2.84268	2.22271	2.88934	2.42997	2.59617	0.323427	0.161713		2.43446	2.75789
15		2.31963	2.06024	3.12454	2.20403	2.42711	0.476909	0.238454		2.18865	2.66556
30		0.824846	0.631011	1.06829	0.893417	0.854391	0.180782	0.0903912		0.764	0.944782
		Elimination phase				Average	SD	SEM		Average-SEM	Average+SEM
30		0.824846	0.631011	1.06829	0.893417	0.854391	0.180782	0.0903912		0.764	0.944782
60		0.189751	0.13857	0.569824	0.242097	0.28506	0.19449	0.0972452		0.187815	0.382306
120		0.272401	0.386006	0.358801	0.538662	0.388967	0.110928	0.0554639		0.333504	0.444431
180		-0.114629	0.469938	-0.107866	0.533641	0.195271	0.354902	0.177451		0.0178199	0.372722
		ln(Distribution phase)				Average	SD
5		1.82175	1.93326	0.576452	0.714151	1.2614	0.715079						Average - SEM
10		1.04475	0.798725	1.06103	0.887879	0.948095	0.126535
15		0.841407	0.72282	1.13929	0.790286	0.87345	0.183759
30		-0.192559	-0.460432	0.0660581	-0.112702	-0.174909	0.218914
		ln(Elimination phase)
30		-0.192559	-0.460432	0.0660581	-0.112702
60		-1.66204	-1.97638	-0.562428	-1.41842
120		-1.30048	-0.951902	-1.02499	-0.618667
180		#NUM!	-0.755155	#NUM!	-0.628032
		Daily exposure during CRC experiment	Distribution phase	Elimination phase	total
		Exposure (nM*min)	74.915	87.9091	162.824
		-SEM	62.24	32.93	95.17
		+SEM	87.72	131.95	219.67								Average + SEM
Natural in vivo exposure
#		Sample		Concentration (pM)	RT (min)	AUC
1		10809_069_blank_1			-	-
2		10809_069_blank_2			-	-
3		10809_069_blank_3			-	-
4		10809_069_232		0	-	-
5		10809_069_233		0	-	-
6		10809_069_235		0	-	-
7		10809_069_254		0	-	-
8		10809_069_255		0	-	-
9		10809_069_256		0	-	-
10		10809_069_258		0	-	-
11		10809_069_259		0	-	-
12		10809_069_260		0	-	-
13		10809_069_273		0	-	-
14		10809_069_271		0	-	-
15		10809_069_272		0	-	-
16		10809_069_274		0	-	-
17		10809_069_275		0	-	-
18		10809_069_276		567.385	4.79	972836
19		10809_069_277		0	-	-
20		10809_069_279		0	-	-
21		10809_069_280		0	-	-
22		10809_069_237		0	-	-
23		10809_069_238		0	-	-
24		10809_069_240		0	-	-
25		10809_069_293		0	-	-
26		10809_069_294		0	-	-
27		10809_069_295		0	-	-
28		10809_069_296		136.998	4.80	476600
29		10809_069_297		0	-	-
30		10809_069_298		0	-	-
31		10809_069_299		0	-	-
32		10809_069_300		0	-	-
33		10809_069_891		0	-	-
34		10809_069_892		0	-	-
35		10809_069_893		0	-	-
36		10809_069_895		0	-	-
37		10809_069_896		0	-	-
38		10809_069_897		0	-	-
39		10809_069_249		0	-	-
40		10809_069_250		0	-	-
41		10809_069_251		0	-	-
42		10809_069_252		0	-	-
43		10809_069_283		0	-	-
44		10809_069_284		0	-	-
45		10809_069_287		0	-	-
46		10809_069_288		0	-	-
47		10809_069_289		0	-	-
48		10809_069_290		0	-	-
49		10809_069_291		0	-	-
50		10809_069_205		107.331	4.80	442394
51		10809_069_206		0	-	-
52		10809_069_207		0	-	-
53		10809_069_208		0	-	-
54		10809_069_209		0	-	-
55		10809_069_210		0	-	-
56		10809_069_241		0	-	-
57		10809_069_242		0	-	-
58		10809_069_243		0	-	-
59		10809_069_244		0	-	-
60		10809_069_245		0	-	-
61		10809_069_211		0	-	-
62		10809_069_212		0	-	-
63		10809_069_213		0	-	-
64		10809_069_214		0	-	-
65		10809_069_267		0	-	-
66		10809_069_268		0	-	-
67		10809_069_269		431.362	4.76	816001
68		10809_069_270		0	-	-
				(< LOD: set at 0 pM)	(- = no peak detected above LoD)	(- = no peak detected above LoD)
			average	19.1243
			STDEV	11.1212
		in vivo exposure	All mice average (<LoD => 0)
		average (nM)	0.0191243
		time (min)	1440
		Exposure (nM*min)	27.5389

## Sheet: Raw_data
	#	Sample	Retention time (min)	AUC				Overview AUC
1	1	10809_001__Blank_1						Time (min)	X1,1	X1,2	X2,1	X2,2	Xgem	stdev
2	2	10809_001__Placebo_1	4.26	1290354				placebo	1290354	2461745	2619059	3310477	2.42041e+06	838732
3	3	10809_001__Placebo_2	4.26	2461745				5	7447231	8288159	2370649	2673589	5194907	3.10777e+06
4	4	10809_001__T180_1	4.26	186474				10	3596254	2881421	3650050	3120397	3.31203e+06	372911
5	5	10809_001__T180_2	4.26	860479				15	2993173	2694092	3921237	2859884	3.1171e+06	549876
6	6	10809_001__T120_1	4.27	632719				30	1269688	1046197	1550378	1348751	1.30375e+06	208442
7	7	10809_001__T120_2	4.26	763706				60	537424	478412	975648	597779	647316	224247
8	8	10809_001__T60_1	4.28	537424				120	632719	763706	732339	939718	767120	127900
9	9	10809_001__T60_2	4.26	478412				180	186474	860479	194271	933929	543788	409202
10	10	10809_001__T30_1	4.27	1269688
11	11	10809_001__T30_2	4.27	1046197				Overview concentration (nM)
12	12	10809_001__T15_1	4.27	2993173				Time (min)	X1,1	X1,2	X2,1	X2,2	Xgem	stdev	ln
13	13	10809_001__T15_2	4.27	2694092				placebo	0.842769	1.85872	1.99516	2.59483	1.82287	0.727435	0.600412
14	14	10809_001__T10_1	4.26	3596254				5	6.18265	6.91198	1.77971	2.04245	4.2292	2.69537	1.44201
15	15	10809_001__T10_2	4.26	2881421				10	2.84268	2.22271	2.88934	2.42997	2.59617	0.323427	0.954039
16	16	10809_001__T5_1	4.27	7447231				15	2.31963	2.06024	3.12454	2.20403	2.42711	0.476909	0.8867
17	17	10809_001__T5_2	4.27	2370649				30	0.824846	0.631011	1.06829	0.893417	0.854391	0.180782	-0.157367
18	18	10809_001__Blank_2						60	0.189751	0.13857	0.569824	0.242097	0.28506	0.19449	-1.25505
19	19	10809_001__Placebo_1_2	4.27	2619059				120	0.272401	0.386006	0.358801	0.538662	0.388967	0.110928	-0.94426
20	20	10809_001__Placebo_2_2	4.29	3310477				180	-0.114629	0.469938	-0.107866	0.533641	0.195271	0.354902	-1.63337
21	21	10809_001__T180_1_2	4.27	194271
22	22	10809_001__T180_2_2	4.27	933929					Slope:	1153
23	23	10809_001__T120_1_2	4.27	732339					intercept:	318641
24	24	10809_001__T120_2_2	4.27	939718					(see verification)
25	25	10809_001__T60_1_2	4.27	975648
26	26	10809_001__T60_2_2	4.27	597779
27	27	10809_001__T30_1_2	4.27	1550378
28	28	10809_001__T30_2_2	4.26	1348751				Time (min)	X1,1	X1,2	X2,1	X2,2
29	29	10809_001__T15_1_2	4.28	3921237				5	1.82175	1.93326	0.576452	0.714151
30	30	10809_001__T15_2_2	4.28	2859884				10	1.04475	0.798725	1.06103	0.887879
31	31	10809_001__T10_1_2	4.26	3650050				15	0.841407	0.72282	1.13929	0.790286
32	32	10809_001__T10_2_2	4.27	3120397				30	-0.192559	-0.460432	0.0660581	-0.112702
33	33	10809_001__T5_1_2	4.27	8288159				60	-1.66204	-1.97638	-0.562428	-1.41842
34	34	10809_001__T5_2_2	4.26	2673589				120	-1.30048	-0.951902	-1.02499	-0.618667
35	35	10809_001__Blank_3						180	#NUM!	-0.755155	#NUM!	-0.628032
36	36	10809_001__shutdown
