# Supplementary material for: The quorum sensing peptide EntF* promotes colorectal cancer metastasis in mice: a new factor in the host-microbiome interaction
Source: BMC Biol. 2022 Jun 27;20:151. doi: 10.1186/s12915-022-01317-z (PMC9238271; doi:10.1186/s12915-022-01317-z)
Supplement: Supplementary file 1 — Additional file 1. Raw data Excel files. [file 12915_2022_1317_MOESM1_ESM.zip › 2021_187b_Gnotobiotic_mice.xlsx]

## Sheet: Gnotobiotic_mice
EntF* in blood (ULC-MSMS)						Internal DruQuaR report: 2019-305
Compound: EntF*quant
Sample Name	RT	Area	Concentration (pM)				Maximum Likelihood Function
blank_1_Serum	-	-	0			Serum concentration (pM)
blank_2_Serum	-	-	0				90
Placebo_1_Serum	-	-	0				110
Placebo_2_Serum	-	-	0				92
Placebo_3_Serum	-	-	0
Placebo_4_Serum	-	-	0			average	97.3333
control_1_Serum	-	-	0			S²	121.333
control_2_Serum	-	-	0			h	25
control_3_Serum	-	-	0			y	0.403846
control_4_Serum	-	-	0			yL	80
Test_1_Serum	5.79	321730	90.1796
Test_2_Serum	5.79	392645	110.057			ʎ	0.380475
Test_3_Serum	5.79	328549	92.0909
Test_4_Serum	-	0	0
blank_4_Serum	-	-	0			^µ	90.7384
Prespiked_Serum_50nM	5.78	178382953	50000			^s	15.3507
LoD = 80 pM	(- = no peak detected above LoD)	(- = no peak detected above LoD)	(< LOD: set at 0 pM)
EntF* in feces (ULC-MSMS)
Compound: EntF*quant
Sample name	RT	Area	Concentration (pmol/g)
blank_1_feces	-	-	0
blank_2_feces	-	-	0
Placebo_1_feces	-	-	0
Placebo_2_feces	-	-	0			Feces
Placebo_3_feces	-	-	0				1	2	Average
Placebo_4_feces	-	-	0			Mice 1	3.89993	5.17181	4.53587
control_1_feces	-	-	0			Mice 2	13.4954	22.9841	18.2397
control_2_feces	-	-	0			Mice 3	5.87097	4.04838	4.95968
control_3_feces	-	-	0			Mice 4	7.79604	14.538	11.167
control_4_feces	-	-	0					Tot. Av.	9.72558	pmol/g
Test_1_feces	5.80	552731	3.89993					SEM	3.21734
Test_2_feces	5.57	1912681	13.4954
Test_3_feces	6.01	832083	5.87097
Test_4_feces	5.70	1104919	7.79604
blank_4_feces	-	-	0
Prespiked_Feces_500 pmol/g	5.78	70864156	500
blank_1_feces_2	-	-	0
blank_2_feces_2	-	-	0
Placebo_1_feces_2	-	-	0
Placebo_2_feces_2	-	-	0
Placebo_3_feces_2	-	-	0
Placebo_4_feces_2	-	-	0
control_1_feces_2	-	-	0
control_2_feces_2	-	-	0
control_3_feces_2	-	-	0
control_4_feces_2	-	-	0
Test_1_feces_2	6.02	367565	5.17181
Test_2_feces_2	5.59	1633499	22.9841
Test_3_feces_2	6.09	287722	4.04838
Test_4_feces_2	5.35	1033231	14.538
blank_4_feces_2	-	-	0
Prespiked_Feces_500 pmol/g_2	5.77	35535465	500
LoD = 1.9 pmol/g	(- = no peak detected above LoD)	(- = no peak detected above LoD)	(< LOD: set at 0 pM)
EntF in feces (ULC-MSMS)
Compound: EntF
Sample name	RT	Area	Concentration (pmol/g)
blank_1_feces	-	-	0
blank_2_feces	-	-	0
Placebo_1_feces	-	-	0
Placebo_2_feces	-	-	0
Placebo_3_feces	-	-	0
Placebo_4_feces	-	-	0
control_1_feces	-	-	0
control_2_feces	-	-	0
control_3_feces	-	-	0
control_4_feces	-	-	0
Test_1_feces	4.68	6681281	262.914
Test_2_feces	4.60	4459061	175.468
Test_3_feces	4.62	6130409	241.237			Tot. Av.	204.31
Test_4_feces	4.34	3497308	137.622			SEM	28.9787
blank_4_feces	-	-	0
Prespiked_feces_2_500 pmol/g	4.39	12706218	500
LoD = 15 pmol/g	(- = no peak detected above LoD)	(- = no peak detected above LoD)	(< LOD: set at 0 pM)
- : S/N < 3
