# Supplementary material for: The quorum sensing peptide EntF* promotes colorectal cancer metastasis in mice: a new factor in the host-microbiome interaction
Source: BMC Biol. 2022 Jun 27;20:151. doi: 10.1186/s12915-022-01317-z (PMC9238271; doi:10.1186/s12915-022-01317-z)
Supplement: Supplementary file 1 — Additional file 1. Raw data Excel files. [file 12915_2022_1317_MOESM1_ESM.zip › 2021_187b_In_vivo_detection_EntFstar_serum.xlsx]

## Sheet: Xevo RP
						Internal DruQuaR report: 2018-223
Sample name	Retention time (min)	AUC (Quant)	Concentration (pM)
blank	-	-	0
20181011_S1	-	-	0
20181011_S2	-	-	0
20181011_S3	-	-	0
20181011_S4	4.41	766601	388.517
20181011_S5	-	-	0
20181011_S6	-	-	0
20181011_S7	4.27	2793273	2146.25
20181011_S8	-	-	0
20181011_S9	4.27	3924220	3127.13
20181011_S10	-	-	0
20181011_S11	-	-	0
20181011_S12	4.31	3188875	2489.36
20181011_S13	-	-	0
20181011_S14	-	-	0
20181011_S15	-	-	0
20181011_S16	4.29	3948789	3148.44
20181011_S17	-	-	0			For calibration curve: see Excel file 'Method_verification'
20181011_S18	4.41	549275	200.029			LOQ = 100 pM (lowest point of calibration curve)
20180829_S2	-	-	0
20180829_S3	-	-	0
20180829_S4	-	-	0
20180829_S5	-	-	0
20180829_S6	-	-	0
20180829_S7	-	-	0
20180829_S8	-	-	0
20180829_S9	-	-	0
blank	-	-	0
20180827_S1	-	-	0
20180827_S2	-	-	0
20180827_S3	-	-	0
20180827_S5	-	-	0
20180827_S6	-	-	0
20180827_S7	-	-	0
20180827_S8	-	-	0
20180827_S9	-	-	0
20180827_S10	-	-	0
(- : S/N < 3)	(- = no peak detected above LoD)	(- = no peak detected above LoD)	(< LOD: set at 0 pM)
		Average (pM)	328.564	All
		Stdev	889.605
		SEM	150.371
		Average (pM)	1916.62	Only positive samples
		Stdev	1314.93
		SEM	536.819

## Sheet: Xevo HILICamide
Sample name	Retention time (min)	AUC (Quant)
10809_026_blank_1_HILICamide	-	-
10809_026_QSP76_500pM	4.89	10541616
10809_026_20181011_S7_HILICamide	4.95	17045520
10809_026_20181011_S8_HILICamide	-	-
10809_026_20181011_S9_HILICamide	4.85	30399871
10809_026_20181011_S10_HILICamide	-	-
10809_026_20181011_S11_HILICamide	-	-
10809_026_20181011_S12_HILICamide	4.92	12884506
10809_026_20181011_S13_HILICamide	-	-
10809_026_20181011_S16_HILICamide	4.91	29360359
(- : S/N < 3)	(- = no peak detected above LoD)	(- = no peak detected above LoD)

## Sheet: Synapt TOF
Theoretical	20181011_S7		20181011_S8		20181011_S9		20181011_S10		20181011_S11		20181011_S12		20181011_S13		20181011_S16
Parents	m/z	∆m/z	m/z	∆m/z	m/z	∆m/z	m/z	∆m/z	m/z	∆m/z	m/z	∆m/z	m/z	∆m/z	m/z	∆m/z
864.926	864.95	-0.0243	864.963	-0.0371	864.925	0.0014	864.937	-0.0114	864.976	-0.05	864.937	-0.0114	864.95	-0.0243	864.963	-0.0371
865.427	865.425	0.0018	865.477	-0.0495	865.464	-0.0367	865.438	-0.011	865.464	-0.0367	865.438	-0.011	865.451	-0.0238	865.464	-0.0367
865.928	865.965	-0.0363	865.926	0.0022	865.9	0.0279	865.952	-0.0235	865.9	0.0279	865.952	-0.0235	865.939	-0.0106	865.939	-0.0106
Daughters	m/z	∆m/z	m/z	∆m/z	m/z	∆m/z	m/z	∆m/z	m/z	∆m/z	m/z	∆m/z	m/z	∆m/z	m/z	∆m/z
202.082	202.096	-0.01362	-	-	202.09	-0.00742	-	-	-		202.083	-0.00122	-	-	202.083	-0.00122
315.166	315.195	-0.02876	-	-	315.164	0.00224	-	-	314.141	1.02564	315.18	-0.01326	-	-	315.164	0.00224
1315.62	1315.67	-0.05557	-	-	1315.56	0.05533	-	-	-		1315.55	0.07103	-	-	1315.63	-0.00807
1414.69	1414.7	-0.01265	-	-	1414.7	-0.01265	-	-	-		1414.68	0.00385	-	-	1414.7	-0.01265
Green: positive samples
Red: negative samples
-: not detected

## Sheet: Orbitrap
Theoretical	20181011_S7		20181011_S8		20181011_S9		20181011_S10		20181011_S11		20181011_S12		20181011_S13		20181011_S16
Parents	m/z	∆m/z	m/z	∆m/z	m/z	∆m/z	m/z	∆m/z	m/z	∆m/z	m/z	∆m/z	m/z	∆m/z	m/z	∆m/z
864.926	864.927	-0.00102	864.963	-0.0371	864.925	0.0014	864.937	-0.0114	864.976	-0.05	864.937	-0.0114	864.95	-0.0243	864.963	-0.0371
865.427	865.426	0.00111	865.477	-0.0495	865.464	-0.0367	865.438	-0.011	865.464	-0.0367	865.438	-0.011	865.451	-0.0238	865.464	-0.0367
865.928	865.928	0.00041	865.926	0.0022	865.9	0.0279	865.952	-0.0235	865.9	0.0279	865.952	-0.0235	865.939	-0.0106	865.939	-0.0106
Daughters	m/z	∆m/z	m/z	∆m/z	m/z	∆m/z	m/z	∆m/z	m/z	∆m/z	m/z	∆m/z	m/z	∆m/z	m/z	∆m/z
202.082	202.082	-0.00016	-	-	202.08	0.00202	-	-	-		202.08	0.00202	-	-	202.08	0.00202
315.166	315.166	0.00021	-	-	315.164	0.0027	-	-	-	-	315.164	0.0027	-	-	315.164	0.0027
Green: positive samples
Red: negative samples
-: not detected
