# Supplementary material for: The quorum sensing peptide EntF* promotes colorectal cancer metastasis in mice: a new factor in the host-microbiome interaction
Source: BMC Biol. 2022 Jun 27;20:151. doi: 10.1186/s12915-022-01317-z (PMC9238271; doi:10.1186/s12915-022-01317-z)
Supplement: Supplementary file 2 — Additional file 2. Raw data files formation EntF*. [file 12915_2022_1317_MOESM2_ESM.zip]

Archive with 444 entries (410 files):
- Formation_EntFstar/
- Formation_EntFstar/10809_001__Placebo_1.raw/
- Formation_EntFstar/10809_001__Placebo_1.raw/_extern.inf
- Formation_EntFstar/10809_001__Placebo_1.raw/_FUNC001.CMP
- Formation_EntFstar/10809_001__Placebo_1.raw/_FUNC001.DAT
- Formation_EntFstar/10809_001__Placebo_1.raw/_FUNC001.EE
- Formation_EntFstar/10809_001__Placebo_1.raw/_FUNC001.IDX
- Formation_EntFstar/10809_001__Placebo_1.raw/_FUNC001.STS
- Formation_EntFstar/10809_001__Placebo_1.raw/_FUNC002.DAT
- Formation_EntFstar/10809_001__Placebo_1.raw/_FUNC002.IDX
- Formation_EntFstar/10809_001__Placebo_1.raw/_FUNC002.STS
- Formation_EntFstar/10809_001__Placebo_1.raw/_FUNCTNS.INF
- Formation_EntFstar/10809_001__Placebo_1.raw/_HEADER.TXT
- Formation_EntFstar/10809_001__Placebo_1.raw/_INLET.INF
- Formation_EntFstar/10809_001__Placebo_1_2.raw/
- Formation_EntFstar/10809_001__Placebo_1_2.raw/_extern.inf
- Formation_EntFstar/10809_001__Placebo_1_2.raw/_FUNC001.CMP
- Formation_EntFstar/10809_001__Placebo_1_2.raw/_FUNC001.DAT
- Formation_EntFstar/10809_001__Placebo_1_2.raw/_FUNC001.EE
- Formation_EntFstar/10809_001__Placebo_1_2.raw/_FUNC001.IDX
- Formation_EntFstar/10809_001__Placebo_1_2.raw/_FUNC001.STS
- Formation_EntFstar/10809_001__Placebo_1_2.raw/_FUNC002.DAT
- Formation_EntFstar/10809_001__Placebo_1_2.raw/_FUNC002.IDX
- Formation_EntFstar/10809_001__Placebo_1_2.raw/_FUNC002.STS
- Formation_EntFstar/10809_001__Placebo_1_2.raw/_FUNCTNS.INF
- Formation_EntFstar/10809_001__Placebo_1_2.raw/_HEADER.TXT
- Formation_EntFstar/10809_001__Placebo_1_2.raw/_INLET.INF
- Formation_EntFstar/10809_001__Placebo_2.raw/
- Formation_EntFstar/10809_001__Placebo_2.raw/_extern.inf
- Formation_EntFstar/10809_001__Placebo_2.raw/_FUNC001.CMP
- Formation_EntFstar/10809_001__Placebo_2.raw/_FUNC001.DAT
- Formation_EntFstar/10809_001__Placebo_2.raw/_FUNC001.EE
- Formation_EntFstar/10809_001__Placebo_2.raw/_FUNC001.IDX
- Formation_EntFstar/10809_001__Placebo_2.raw/_FUNC001.STS
- Formation_EntFstar/10809_001__Placebo_2.raw/_FUNC002.DAT
- Formation_EntFstar/10809_001__Placebo_2.raw/_FUNC002.IDX
- Formation_EntFstar/10809_001__Placebo_2.raw/_FUNC002.STS
- Formation_EntFstar/10809_001__Placebo_2.raw/_FUNCTNS.INF
- Formation_EntFstar/10809_001__Placebo_2.raw/_HEADER.TXT
- Formation_EntFstar/10809_001__Placebo_2.raw/_INLET.INF
- Formation_EntFstar/10809_001__Placebo_2_2.raw/
- Formation_EntFstar/10809_001__Placebo_2_2.raw/_extern.inf
- Formation_EntFstar/10809_001__Placebo_2_2.raw/_FUNC001.CMP
- Formation_EntFstar/10809_001__Placebo_2_2.raw/_FUNC001.DAT
- Formation_EntFstar/10809_001__Placebo_2_2.raw/_FUNC001.EE
- Formation_EntFstar/10809_001__Placebo_2_2.raw/_FUNC001.IDX
- Formation_EntFstar/10809_001__Placebo_2_2.raw/_FUNC001.STS
- Formation_EntFstar/10809_001__Placebo_2_2.raw/_FUNC002.DAT
- Formation_EntFstar/10809_001__Placebo_2_2.raw/_FUNC002.IDX
- Formation_EntFstar/10809_001__Placebo_2_2.raw/_FUNC002.STS
- Formation_EntFstar/10809_001__Placebo_2_2.raw/_FUNCTNS.INF
- Formation_EntFstar/10809_001__Placebo_2_2.raw/_HEADER.TXT
- Formation_EntFstar/10809_001__Placebo_2_2.raw/_INLET.INF
- Formation_EntFstar/10809_001__T10_1.raw/
- Formation_EntFstar/10809_001__T10_1.raw/_extern.inf
- Formation_EntFstar/10809_001__T10_1.raw/_FUNC001.CMP
- Formation_EntFstar/10809_001__T10_1.raw/_FUNC001.DAT
- Formation_EntFstar/10809_001__T10_1.raw/_FUNC001.EE
- Formation_EntFstar/10809_001__T10_1.raw/_FUNC001.IDX
- Formation_EntFstar/10809_001__T10_1.raw/_FUNC001.STS
- Formation_EntFstar/10809_001__T10_1.raw/_FUNC002.DAT
- Formation_EntFstar/10809_001__T10_1.raw/_FUNC002.IDX
- Formation_EntFstar/10809_001__T10_1.raw/_FUNC002.STS
- Formation_EntFstar/10809_001__T10_1.raw/_FUNCTNS.INF
- Formation_EntFstar/10809_001__T10_1.raw/_HEADER.TXT
- Formation_EntFstar/10809_001__T10_1.raw/_INLET.INF
- Formation_EntFstar/10809_001__T10_1_2.raw/
- Formation_EntFstar/10809_001__T10_1_2.raw/_extern.inf
- Formation_EntFstar/10809_001__T10_1_2.raw/_FUNC001.CMP
- Formation_EntFstar/10809_001__T10_1_2.raw/_FUNC001.DAT
- Formation_EntFstar/10809_001__T10_1_2.raw/_FUNC001.EE
- Formation_EntFstar/10809_001__T10_1_2.raw/_FUNC001.IDX
- Formation_EntFstar/10809_001__T10_1_2.raw/_FUNC001.STS
- Formation_EntFstar/10809_001__T10_1_2.raw/_FUNC002.DAT
- Formation_EntFstar/10809_001__T10_1_2.raw/_FUNC002.IDX
- Formation_EntFstar/10809_001__T10_1_2.raw/_FUNC002.STS
- Formation_EntFstar/10809_001__T10_1_2.raw/_FUNCTNS.INF
- Formation_EntFstar/10809_001__T10_1_2.raw/_HEADER.TXT
- Formation_EntFstar/10809_001__T10_1_2.raw/_INLET.INF
- Formation_EntFstar/10809_001__T10_2.raw/
- Formation_EntFstar/10809_001__T10_2.raw/_extern.inf
- Formation_EntFstar/10809_001__T10_2.raw/_FUNC001.CMP
- Formation_EntFstar/10809_001__T10_2.raw/_FUNC001.DAT
- Formation_EntFstar/10809_001__T10_2.raw/_FUNC001.EE
- Formation_EntFstar/10809_001__T10_2.raw/_FUNC001.IDX
- Formation_EntFstar/10809_001__T10_2.raw/_FUNC001.STS
- Formation_EntFstar/10809_001__T10_2.raw/_FUNC002.DAT
- Formation_EntFstar/10809_001__T10_2.raw/_FUNC002.IDX
- Formation_EntFstar/10809_001__T10_2.raw/_FUNC002.STS
- Formation_EntFstar/10809_001__T10_2.raw/_FUNCTNS.INF
- Formation_EntFstar/10809_001__T10_2.raw/_HEADER.TXT
- Formation_EntFstar/10809_001__T10_2.raw/_INLET.INF
- Formation_EntFstar/10809_001__T10_2_2.raw/
- Formation_EntFstar/10809_001__T10_2_2.raw/_extern.inf
- Formation_EntFstar/10809_001__T10_2_2.raw/_FUNC001.CMP
- Formation_EntFstar/10809_001__T10_2_2.raw/_FUNC001.DAT
- Formation_EntFstar/10809_001__T10_2_2.raw/_FUNC001.EE
- Formation_EntFstar/10809_001__T10_2_2.raw/_FUNC001.IDX
- Formation_EntFstar/10809_001__T10_2_2.raw/_FUNC001.STS
- Formation_EntFstar/10809_001__T10_2_2.raw/_FUNC002.DAT
- Formation_EntFstar/10809_001__T10_2_2.raw/_FUNC002.IDX
- Formation_EntFstar/10809_001__T10_2_2.raw/_FUNC002.STS
- Formation_EntFstar/10809_001__T10_2_2.raw/_FUNCTNS.INF
- Formation_EntFstar/10809_001__T10_2_2.raw/_HEADER.TXT
- Formation_EntFstar/10809_001__T10_2_2.raw/_INLET.INF
- Formation_EntFstar/10809_001__T120_1.raw/
- Formation_EntFstar/10809_001__T120_1.raw/_extern.inf
- Formation_EntFstar/10809_001__T120_1.raw/_FUNC001.CMP
- Formation_EntFstar/10809_001__T120_1.raw/_FUNC001.DAT
- Formation_EntFstar/10809_001__T120_1.raw/_FUNC001.EE
- Formation_EntFstar/10809_001__T120_1.raw/_FUNC001.IDX
- Formation_EntFstar/10809_001__T120_1.raw/_FUNC001.STS
- Formation_EntFstar/10809_001__T120_1.raw/_FUNC002.DAT
- Formation_EntFstar/10809_001__T120_1.raw/_FUNC002.IDX
- Formation_EntFstar/10809_001__T120_1.raw/_FUNC002.STS
- Formation_EntFstar/10809_001__T120_1.raw/_FUNCTNS.INF
- Formation_EntFstar/10809_001__T120_1.raw/_HEADER.TXT
- Formation_EntFstar/10809_001__T120_1.raw/_INLET.INF
- Formation_EntFstar/10809_001__T120_1_2.raw/
- Formation_EntFstar/10809_001__T120_1_2.raw/_extern.inf
- Formation_EntFstar/10809_001__T120_1_2.raw/_FUNC001.CMP
- Formation_EntFstar/10809_001__T120_1_2.raw/_FUNC001.DAT
- Formation_EntFstar/10809_001__T120_1_2.raw/_FUNC001.EE
- Formation_EntFstar/10809_001__T120_1_2.raw/_FUNC001.IDX
- Formation_EntFstar/10809_001__T120_1_2.raw/_FUNC001.STS
- Formation_EntFstar/10809_001__T120_1_2.raw/_FUNC002.DAT
- Formation_EntFstar/10809_001__T120_1_2.raw/_FUNC002.IDX
- Formation_EntFstar/10809_001__T120_1_2.raw/_FUNC002.STS
- Formation_EntFstar/10809_001__T120_1_2.raw/_FUNCTNS.INF
- Formation_EntFstar/10809_001__T120_1_2.raw/_HEADER.TXT
- Formation_EntFstar/10809_001__T120_1_2.raw/_INLET.INF
- Formation_EntFstar/10809_001__T120_2.raw/
- Formation_EntFstar/10809_001__T120_2.raw/_extern.inf
- Formation_EntFstar/10809_001__T120_2.raw/_FUNC001.CMP
- Formation_EntFstar/10809_001__T120_2.raw/_FUNC001.DAT
- Formation_EntFstar/10809_001__T120_2.raw/_FUNC001.EE
- Formation_EntFstar/10809_001__T120_2.raw/_FUNC001.IDX
- Formation_EntFstar/10809_001__T120_2.raw/_FUNC001.STS
- Formation_EntFstar/10809_001__T120_2.raw/_FUNC002.DAT
- Formation_EntFstar/10809_001__T120_2.raw/_FUNC002.IDX
- Formation_EntFstar/10809_001__T120_2.raw/_FUNC002.STS
- Formation_EntFstar/10809_001__T120_2.raw/_FUNCTNS.INF
- Formation_EntFstar/10809_001__T120_2.raw/_HEADER.TXT
- Formation_EntFstar/10809_001__T120_2.raw/_INLET.INF
- Formation_EntFstar/10809_001__T120_2_2.raw/
- Formation_EntFstar/10809_001__T120_2_2.raw/_extern.inf
- Formation_EntFstar/10809_001__T120_2_2.raw/_FUNC001.CMP
- Formation_EntFstar/10809_001__T120_2_2.raw/_FUNC001.DAT
- Formation_EntFstar/10809_001__T120_2_2.raw/_FUNC001.EE
- Formation_EntFstar/10809_001__T120_2_2.raw/_FUNC001.IDX
- Formation_EntFstar/10809_001__T120_2_2.raw/_FUNC001.STS
- Formation_EntFstar/10809_001__T120_2_2.raw/_FUNC002.DAT
- Formation_EntFstar/10809_001__T120_2_2.raw/_FUNC002.IDX
- Formation_EntFstar/10809_001__T120_2_2.raw/_FUNC002.STS
- Formation_EntFstar/10809_001__T120_2_2.raw/_FUNCTNS.INF
- Formation_EntFstar/10809_001__T120_2_2.raw/_HEADER.TXT
- Formation_EntFstar/10809_001__T120_2_2.raw/_INLET.INF
- Formation_EntFstar/10809_001__T15_1.raw/
- Formation_EntFstar/10809_001__T15_1.raw/_extern.inf
- Formation_EntFstar/10809_001__T15_1.raw/_FUNC001.CMP
- Formation_EntFstar/10809_001__T15_1.raw/_FUNC001.DAT
- Formation_EntFstar/10809_001__T15_1.raw/_FUNC001.EE
- Formation_EntFstar/10809_001__T15_1.raw/_FUNC001.IDX
- Formation_EntFstar/10809_001__T15_1.raw/_FUNC001.STS
- Formation_EntFstar/10809_001__T15_1.raw/_FUNC002.DAT
- Formation_EntFstar/10809_001__T15_1.raw/_FUNC002.IDX
- Formation_EntFstar/10809_001__T15_1.raw/_FUNC002.STS
- Formation_EntFstar/10809_001__T15_1.raw/_FUNCTNS.INF
- Formation_EntFstar/10809_001__T15_1.raw/_HEADER.TXT
- Formation_EntFstar/10809_001__T15_1.raw/_INLET.INF
- Formation_EntFstar/10809_001__T15_1_2.raw/
- Formation_EntFstar/10809_001__T15_1_2.raw/_extern.inf
- Formation_EntFstar/10809_001__T15_1_2.raw/_FUNC001.CMP
- Formation_EntFstar/10809_001__T15_1_2.raw/_FUNC001.DAT
- Formation_EntFstar/10809_001__T15_1_2.raw/_FUNC001.EE
- Formation_EntFstar/10809_001__T15_1_2.raw/_FUNC001.IDX
- Formation_EntFstar/10809_001__T15_1_2.raw/_FUNC001.STS
- Formation_EntFstar/10809_001__T15_1_2.raw/_FUNC002.DAT
- Formation_EntFstar/10809_001__T15_1_2.raw/_FUNC002.IDX
- Formation_EntFstar/10809_001__T15_1_2.raw/_FUNC002.STS
- Formation_EntFstar/10809_001__T15_1_2.raw/_FUNCTNS.INF
- Formation_EntFstar/10809_001__T15_1_2.raw/_HEADER.TXT
- Formation_EntFstar/10809_001__T15_1_2.raw/_INLET.INF
- Formation_EntFstar/10809_001__T15_2.raw/
- Formation_EntFstar/10809_001__T15_2.raw/_extern.inf
- Formation_EntFstar/10809_001__T15_2.raw/_FUNC001.CMP
- Formation_EntFstar/10809_001__T15_2.raw/_FUNC001.DAT
- Formation_EntFstar/10809_001__T15_2.raw/_FUNC001.EE
- Formation_EntFstar/10809_001__T15_2.raw/_FUNC001.IDX
- Formation_EntFstar/10809_001__T15_2.raw/_FUNC001.STS
- Formation_EntFstar/10809_001__T15_2.raw/_FUNC002.DAT
- Formation_EntFstar/10809_001__T15_2.raw/_FUNC002.IDX
- Formation_EntFstar/10809_001__T15_2.raw/_FUNC002.STS
- Formation_EntFstar/10809_001__T15_2.raw/_FUNCTNS.INF
- Formation_EntFstar/10809_001__T15_2.raw/_HEADER.TXT
- Formation_EntFstar/10809_001__T15_2.raw/_INLET.INF
- Formation_EntFstar/10809_001__T15_2_2.raw/
- Formation_EntFstar/10809_001__T15_2_2.raw/_extern.inf
- Formation_EntFstar/10809_001__T15_2_2.raw/_FUNC001.CMP
- Formation_EntFstar/10809_001__T15_2_2.raw/_FUNC001.DAT
- Formation_EntFstar/10809_001__T15_2_2.raw/_FUNC001.EE
- Formation_EntFstar/10809_001__T15_2_2.raw/_FUNC001.IDX
- Formation_EntFstar/10809_001__T15_2_2.raw/_FUNC001.STS
- Formation_EntFstar/10809_001__T15_2_2.raw/_FUNC002.DAT
- Formation_EntFstar/10809_001__T15_2_2.raw/_FUNC002.IDX
- Formation_EntFstar/10809_001__T15_2_2.raw/_FUNC002.STS
- Formation_EntFstar/10809_001__T15_2_2.raw/_FUNCTNS.INF
- Formation_EntFstar/10809_001__T15_2_2.raw/_HEADER.TXT
- Formation_EntFstar/10809_001__T15_2_2.raw/_INLET.INF
- Formation_EntFstar/10809_001__T180_1.raw/
- Formation_EntFstar/10809_001__T180_1.raw/_extern.inf
- Formation_EntFstar/10809_001__T180_1.raw/_FUNC001.CMP
- Formation_EntFstar/10809_001__T180_1.raw/_FUNC001.DAT
- Formation_EntFstar/10809_001__T180_1.raw/_FUNC001.EE
- Formation_EntFstar/10809_001__T180_1.raw/_FUNC001.IDX
- Formation_EntFstar/10809_001__T180_1.raw/_FUNC001.STS
- Formation_EntFstar/10809_001__T180_1.raw/_FUNCTNS.INF
- Formation_EntFstar/10809_001__T180_1.raw/_HEADER.TXT
- Formation_EntFstar/10809_001__T180_1.raw/_INLET.INF
- Formation_EntFstar/10809_001__T180_1_2.raw/
- Formation_EntFstar/10809_001__T180_1_2.raw/_extern.inf
- Formation_EntFstar/10809_001__T180_1_2.raw/_FUNC001.CMP
- Formation_EntFstar/10809_001__T180_1_2.raw/_FUNC001.DAT
- Formation_EntFstar/10809_001__T180_1_2.raw/_FUNC001.EE
- Formation_EntFstar/10809_001__T180_1_2.raw/_FUNC001.IDX
- Formation_EntFstar/10809_001__T180_1_2.raw/_FUNC001.STS
- Formation_EntFstar/10809_001__T180_1_2.raw/_FUNCTNS.INF
- Formation_EntFstar/10809_001__T180_1_2.raw/_HEADER.TXT
- Formation_EntFstar/10809_001__T180_1_2.raw/_INLET.INF
- Formation_EntFstar/10809_001__T180_2.raw/
- Formation_EntFstar/10809_001__T180_2.raw/_extern.inf
- Formation_EntFstar/10809_001__T180_2.raw/_FUNC001.CMP
- Formation_EntFstar/10809_001__T180_2.raw/_FUNC001.DAT
- Formation_EntFstar/10809_001__T180_2.raw/_FUNC001.EE
- Formation_EntFstar/10809_001__T180_2.raw/_FUNC001.IDX
- Formation_EntFstar/10809_001__T180_2.raw/_FUNC001.STS
- Formation_EntFstar/10809_001__T180_2.raw/_FUNC002.DAT
- Formation_EntFstar/10809_001__T180_2.raw/_FUNC002.IDX
- Formation_EntFstar/10809_001__T180_2.raw/_FUNC002.STS
- Formation_EntFstar/10809_001__T180_2.raw/_FUNCTNS.INF
- Formation_EntFstar/10809_001__T180_2.raw/_HEADER.TXT
- Formation_EntFstar/10809_001__T180_2.raw/_INLET.INF
- Formation_EntFstar/10809_001__T180_2_2.raw/
- Formation_EntFstar/10809_001__T180_2_2.raw/_extern.inf
- Formation_EntFstar/10809_001__T180_2_2.raw/_FUNC001.CMP
- Formation_EntFstar/10809_001__T180_2_2.raw/_FUNC001.DAT
- Formation_EntFstar/10809_001__T180_2_2.raw/_FUNC001.EE
- Formation_EntFstar/10809_001__T180_2_2.raw/_FUNC001.IDX
- Formation_EntFstar/10809_001__T180_2_2.raw/_FUNC001.STS
- Formation_EntFstar/10809_001__T180_2_2.raw/_FUNC002.DAT
- Formation_EntFstar/10809_001__T180_2_2.raw/_FUNC002.IDX
- Formation_EntFstar/10809_001__T180_2_2.raw/_FUNC002.STS
- Formation_EntFstar/10809_001__T180_2_2.raw/_FUNCTNS.INF
- Formation_EntFstar/10809_001__T180_2_2.raw/_HEADER.TXT
- Formation_EntFstar/10809_001__T180_2_2.raw/_INLET.INF
- Formation_EntFstar/10809_001__T30_1.raw/
- Formation_EntFstar/10809_001__T30_1.raw/_extern.inf
- Formation_EntFstar/10809_001__T30_1.raw/_FUNC001.CMP
- Formation_EntFstar/10809_001__T30_1.raw/_FUNC001.DAT
- Formation_EntFstar/10809_001__T30_1.raw/_FUNC001.EE
- Formation_EntFstar/10809_001__T30_1.raw/_FUNC001.IDX
- Formation_EntFstar/10809_001__T30_1.raw/_FUNC001.STS
- Formation_EntFstar/10809_001__T30_1.raw/_FUNC002.DAT
- Formation_EntFstar/10809_001__T30_1.raw/_FUNC002.IDX
- Formation_EntFstar/10809_001__T30_1.raw/_FUNC002.STS
- Formation_EntFstar/10809_001__T30_1.raw/_FUNCTNS.INF
- Formation_EntFstar/10809_001__T30_1.raw/_HEADER.TXT
- Formation_EntFstar/10809_001__T30_1.raw/_INLET.INF
- Formation_EntFstar/10809_001__T30_1_2.raw/
- Formation_EntFstar/10809_001__T30_1_2.raw/_extern.inf
- Formation_EntFstar/10809_001__T30_1_2.raw/_FUNC001.CMP
- Formation_EntFstar/10809_001__T30_1_2.raw/_FUNC001.DAT
- Formation_EntFstar/10809_001__T30_1_2.raw/_FUNC001.EE
- Formation_EntFstar/10809_001__T30_1_2.raw/_FUNC001.IDX
- Formation_EntFstar/10809_001__T30_1_2.raw/_FUNC001.STS
- Formation_EntFstar/10809_001__T30_1_2.raw/_FUNC002.DAT
- Formation_EntFstar/10809_001__T30_1_2.raw/_FUNC002.IDX
- Formation_EntFstar/10809_001__T30_1_2.raw/_FUNC002.STS
- Formation_EntFstar/10809_001__T30_1_2.raw/_FUNCTNS.INF
- Formation_EntFstar/10809_001__T30_1_2.raw/_HEADER.TXT
- Formation_EntFstar/10809_001__T30_1_2.raw/_INLET.INF
- Formation_EntFstar/10809_001__T30_2.raw/
- Formation_EntFstar/10809_001__T30_2.raw/_extern.inf
- Formation_EntFstar/10809_001__T30_2.raw/_FUNC001.CMP
- Formation_EntFstar/10809_001__T30_2.raw/_FUNC001.DAT
- Formation_EntFstar/10809_001__T30_2.raw/_FUNC001.EE
- Formation_EntFstar/10809_001__T30_2.raw/_FUNC001.IDX
- Formation_EntFstar/10809_001__T30_2.raw/_FUNC001.STS
- Formation_EntFstar/10809_001__T30_2.raw/_FUNC002.DAT
- Formation_EntFstar/10809_001__T30_2.raw/_FUNC002.IDX
- Formation_EntFstar/10809_001__T30_2.raw/_FUNC002.STS
- Formation_EntFstar/10809_001__T30_2.raw/_FUNCTNS.INF
- Formation_EntFstar/10809_001__T30_2.raw/_HEADER.TXT
- Formation_EntFstar/10809_001__T30_2.raw/_INLET.INF
- Formation_EntFstar/10809_001__T30_2_2.raw/
- Formation_EntFstar/10809_001__T30_2_2.raw/_extern.inf
- Formation_EntFstar/10809_001__T30_2_2.raw/_FUNC001.CMP
- Formation_EntFstar/10809_001__T30_2_2.raw/_FUNC001.DAT
- Formation_EntFstar/10809_001__T30_2_2.raw/_FUNC001.EE
- Formation_EntFstar/10809_001__T30_2_2.raw/_FUNC001.IDX
[truncated: 144 more entries]
