# Supplementary material for: The quorum sensing peptide EntF* promotes colorectal cancer metastasis in mice: a new factor in the host-microbiome interaction
Source: BMC Biol. 2022 Jun 27;20:151. doi: 10.1186/s12915-022-01317-z (PMC9238271; doi:10.1186/s12915-022-01317-z)
Supplement: Supplementary file 2 — Additional file 2. Raw data files formation EntF*. [file 12915_2022_1317_MOESM2_ESM.zip › Formation_EntFstar/10809_001__T10_1_2.raw/_INLET.INF]

ACE Experimental Record


Inlet Method File: c:\masslynx_project\2018_223_qsp76_invivo.pro\acqudb\2018_167_inlet_method_q76_gradient4

---------------------   Run method parameters   ----------------

-- PUMP --

Waters ACQUITY QSM
 Solvent A Name:  
 Solvent B Name: water/ACN/DMSO 93/2/5 V/V/V + 0.1% FA 
 Solvent C Name:  
 Solvent D Name: water/ACN/DMSO 2/93/5 V/V/V + 0.1% FA 
 Low Pressure Limit: 0 psi
 High Pressure Limit: 15000 psi
 Seal Wash Period: 120.00 min
 [Gradient Table]
  Time(min) Flow Rate(mL/min) %A %B %C %D Curve 
 1. Initial 0.500 0.0 80.0 0.0 20.0 Initial 
 2. 1.00 0.500 0.0 80.0 0.0 20.0 6 
 3. 4.50 0.500 0.0 40.0 0.0 60.0 6 
 4. 5.00 0.500 0.0 14.2 0.0 85.8 6 
 5. 6.00 0.500 0.0 14.2 0.0 85.8 6 
 6. 6.01 0.500 0.0 80.0 0.0 20.0 6 
 7. 8.00 0.500 0.0 80.0 0.0 20.0 6 
 Comment:  
 Flow Ramp Rate: 0.45 min
 D Solvent Selection (if supported): No Change 
 System Pressure Data Channel: No 
 Flow Rate Data Channel: No 
 %A Data Channel: No 
 %B Data Channel: No 
 %C Data Channel: No 
 %D Data Channel: No 
 Primary Data Channel: No 
 Accumulator Data Channel: No 
 Degasser Data Channel: No 
 Gradient Start: At Injection 
 Gradient Start Volume: 0 uL
 Gradient Start Time: 0.00 min
 Participate in pre-analysis: No 

-- END PUMP --

-- AUTOSAMPLER --

Waters ACQUITY FTN AutoSampler 
 Run Time: 8.00 min
 Comment:  
 Load Ahead: Disabled 
 Loop Offline: Automatic min
 Wash Solvent Name: 45:45:10 H2O:ACN:DMSO + 0.1%FA 
 Pre-Inject Wash Time: 0.0 sec
 Post-Inject Wash Time: 6.0 sec
 Purge Solvent Name: Methanol 
 Dilution: Disabled 
 Dilution Volume: 0 uL
 Delay Time: 0 min
 Dilution Needle Placement: 4.0 mm
 Target Column Temperature: 60.0 C
 Column Temperature Alarm Band: 5.0 C
 Target Sample Temperature: 10.0 C
 Sample Temperature Alarm Band: 5.0 C
 Syringe Draw Rate: Automatic 
 Needle Placement: Automatic 
 Pre-Aspirate Air Gap: Automatic 
 Post-Aspirate Air Gap: Automatic 
 Column Temperature Data Channel: No 
 Room Temperature Data Channel: No 
 Sample Temperature Data Channel: No 
 Sample Organizer Temperature Data Channel: No 
 Sample Pressure Data Channel: No 
 Preheater Temperature Data Channel: No 
 Seal Force Data Channel: No 
 No Injection Mode Enabled: No 
 Run Events: No 


Sample Run Injection Parameter

Injection Volume (ul)   -   10.00
-- END AUTOSAMPLER --

----------------------------  oOo  -----------------------------


End of experimental record.

------------------- Waters ACQUITY QSM Postrun Report  ---------------


 Firmware Version: 1.50.237 (May 18 2011) 

 Software Version: 1.50.1621 

 Checksum: 0xae400516 

 Serial Number: J10QSM884N 

 Minimum System Pressure: 0.0 psi

 Maximum System Pressure: 0.0 psi

 Average System Pressure: 0.0 psi


----------------------------  oOo  -----------------------------

------------------- Waters ACQUITY FTN Postrun Report  ---------------


 Software Version: 1.50.1481 

 Firmware Version: 1.50.317 (Jul 11 2011) 

 Checksum: 0x3e83519d 

 Serial Number: H10BDI024N 

 Sample Syringe Size: 100.0 

 Extension Loop Size: 0.0 

 Needle Size: 15.0 

 Column Type: ACQUITY UPLC® Peptide BEH C18 Column 300Å, 1.7 µm, 1/pkg   

 Column Serial Number: 01403710018363 

 Total Injections on Column: 642 

 Minimum Sample Temperature: 0.0 

 Maximum Sample Temperature: 0.0 

 Average Sample Temperature: 0.0 

 Minimum Column Temperature: 60.0 

 Maximum Column Temperature: 61.1 

 Average Column Temperature: 0.0 


----------------------------  oOo  -----------------------------
