# Supplementary material for: The quorum sensing peptide EntF* promotes colorectal cancer metastasis in mice: a new factor in the host-microbiome interaction
Source: BMC Biol. 2022 Jun 27;20:151. doi: 10.1186/s12915-022-01317-z (PMC9238271; doi:10.1186/s12915-022-01317-z)
Supplement: Supplementary file 3 — Additional file 3. Raw data files Caco-2 experiments. [file 12915_2022_1317_MOESM3_ESM.zip]

Archive with 1,302 entries (1,228 files):
- CaCo2/
- CaCo2/10809_006_Q76_A1_Donor100d_37degree.raw/
- CaCo2/10809_006_Q76_A1_Donor100d_37degree.raw/_extern.inf
- CaCo2/10809_006_Q76_A1_Donor100d_37degree.raw/_FUNC001.CMP
- CaCo2/10809_006_Q76_A1_Donor100d_37degree.raw/_FUNC001.DAT
- CaCo2/10809_006_Q76_A1_Donor100d_37degree.raw/_FUNC001.EE
- CaCo2/10809_006_Q76_A1_Donor100d_37degree.raw/_FUNC001.IDX
- CaCo2/10809_006_Q76_A1_Donor100d_37degree.raw/_FUNC001.STS
- CaCo2/10809_006_Q76_A1_Donor100d_37degree.raw/_FUNC002.CMP
- CaCo2/10809_006_Q76_A1_Donor100d_37degree.raw/_FUNC002.DAT
- CaCo2/10809_006_Q76_A1_Donor100d_37degree.raw/_FUNC002.EE
- CaCo2/10809_006_Q76_A1_Donor100d_37degree.raw/_FUNC002.IDX
- CaCo2/10809_006_Q76_A1_Donor100d_37degree.raw/_FUNC002.STS
- CaCo2/10809_006_Q76_A1_Donor100d_37degree.raw/_FUNC003.DAT
- CaCo2/10809_006_Q76_A1_Donor100d_37degree.raw/_FUNC003.IDX
- CaCo2/10809_006_Q76_A1_Donor100d_37degree.raw/_FUNC003.STS
- CaCo2/10809_006_Q76_A1_Donor100d_37degree.raw/_FUNCTNS.INF
- CaCo2/10809_006_Q76_A1_Donor100d_37degree.raw/_HEADER.TXT
- CaCo2/10809_006_Q76_A1_Donor100d_37degree.raw/_INLET.INF
- CaCo2/10809_006_Q76_A1_T0_37degree.raw/
- CaCo2/10809_006_Q76_A1_T0_37degree.raw/_extern.inf
- CaCo2/10809_006_Q76_A1_T0_37degree.raw/_FUNC001.CMP
- CaCo2/10809_006_Q76_A1_T0_37degree.raw/_FUNC001.DAT
- CaCo2/10809_006_Q76_A1_T0_37degree.raw/_FUNC001.EE
- CaCo2/10809_006_Q76_A1_T0_37degree.raw/_FUNC001.IDX
- CaCo2/10809_006_Q76_A1_T0_37degree.raw/_FUNC001.STS
- CaCo2/10809_006_Q76_A1_T0_37degree.raw/_FUNC002.CMP
- CaCo2/10809_006_Q76_A1_T0_37degree.raw/_FUNC002.DAT
- CaCo2/10809_006_Q76_A1_T0_37degree.raw/_FUNC002.EE
- CaCo2/10809_006_Q76_A1_T0_37degree.raw/_FUNC002.IDX
- CaCo2/10809_006_Q76_A1_T0_37degree.raw/_FUNC002.STS
- CaCo2/10809_006_Q76_A1_T0_37degree.raw/_FUNC003.DAT
- CaCo2/10809_006_Q76_A1_T0_37degree.raw/_FUNC003.IDX
- CaCo2/10809_006_Q76_A1_T0_37degree.raw/_FUNC003.STS
- CaCo2/10809_006_Q76_A1_T0_37degree.raw/_FUNCTNS.INF
- CaCo2/10809_006_Q76_A1_T0_37degree.raw/_HEADER.TXT
- CaCo2/10809_006_Q76_A1_T0_37degree.raw/_INLET.INF
- CaCo2/10809_006_Q76_A1_T120_37degree.raw/
- CaCo2/10809_006_Q76_A1_T120_37degree.raw/_extern.inf
- CaCo2/10809_006_Q76_A1_T120_37degree.raw/_FUNC001.CMP
- CaCo2/10809_006_Q76_A1_T120_37degree.raw/_FUNC001.DAT
- CaCo2/10809_006_Q76_A1_T120_37degree.raw/_FUNC001.EE
- CaCo2/10809_006_Q76_A1_T120_37degree.raw/_FUNC001.IDX
- CaCo2/10809_006_Q76_A1_T120_37degree.raw/_FUNC001.STS
- CaCo2/10809_006_Q76_A1_T120_37degree.raw/_FUNC002.CMP
- CaCo2/10809_006_Q76_A1_T120_37degree.raw/_FUNC002.DAT
- CaCo2/10809_006_Q76_A1_T120_37degree.raw/_FUNC002.EE
- CaCo2/10809_006_Q76_A1_T120_37degree.raw/_FUNC002.IDX
- CaCo2/10809_006_Q76_A1_T120_37degree.raw/_FUNC002.STS
- CaCo2/10809_006_Q76_A1_T120_37degree.raw/_FUNCTNS.INF
- CaCo2/10809_006_Q76_A1_T120_37degree.raw/_HEADER.TXT
- CaCo2/10809_006_Q76_A1_T120_37degree.raw/_INLET.INF
- CaCo2/10809_006_Q76_A1_T30_37degree.raw/
- CaCo2/10809_006_Q76_A1_T30_37degree.raw/_extern.inf
- CaCo2/10809_006_Q76_A1_T30_37degree.raw/_FUNC001.CMP
- CaCo2/10809_006_Q76_A1_T30_37degree.raw/_FUNC001.DAT
- CaCo2/10809_006_Q76_A1_T30_37degree.raw/_FUNC001.EE
- CaCo2/10809_006_Q76_A1_T30_37degree.raw/_FUNC001.IDX
- CaCo2/10809_006_Q76_A1_T30_37degree.raw/_FUNC001.STS
- CaCo2/10809_006_Q76_A1_T30_37degree.raw/_FUNC002.CMP
- CaCo2/10809_006_Q76_A1_T30_37degree.raw/_FUNC002.DAT
- CaCo2/10809_006_Q76_A1_T30_37degree.raw/_FUNC002.EE
- CaCo2/10809_006_Q76_A1_T30_37degree.raw/_FUNC002.IDX
- CaCo2/10809_006_Q76_A1_T30_37degree.raw/_FUNC002.STS
- CaCo2/10809_006_Q76_A1_T30_37degree.raw/_FUNC004.DAT
- CaCo2/10809_006_Q76_A1_T30_37degree.raw/_FUNC004.IDX
- CaCo2/10809_006_Q76_A1_T30_37degree.raw/_FUNC004.STS
- CaCo2/10809_006_Q76_A1_T30_37degree.raw/_FUNCTNS.INF
- CaCo2/10809_006_Q76_A1_T30_37degree.raw/_HEADER.TXT
- CaCo2/10809_006_Q76_A1_T30_37degree.raw/_INLET.INF
- CaCo2/10809_006_Q76_A1_T60_37degree.raw/
- CaCo2/10809_006_Q76_A1_T60_37degree.raw/_extern.inf
- CaCo2/10809_006_Q76_A1_T60_37degree.raw/_FUNC001.CMP
- CaCo2/10809_006_Q76_A1_T60_37degree.raw/_FUNC001.DAT
- CaCo2/10809_006_Q76_A1_T60_37degree.raw/_FUNC001.EE
- CaCo2/10809_006_Q76_A1_T60_37degree.raw/_FUNC001.IDX
- CaCo2/10809_006_Q76_A1_T60_37degree.raw/_FUNC001.STS
- CaCo2/10809_006_Q76_A1_T60_37degree.raw/_FUNC002.CMP
- CaCo2/10809_006_Q76_A1_T60_37degree.raw/_FUNC002.DAT
- CaCo2/10809_006_Q76_A1_T60_37degree.raw/_FUNC002.EE
- CaCo2/10809_006_Q76_A1_T60_37degree.raw/_FUNC002.IDX
- CaCo2/10809_006_Q76_A1_T60_37degree.raw/_FUNC002.STS
- CaCo2/10809_006_Q76_A1_T60_37degree.raw/_FUNC003.DAT
- CaCo2/10809_006_Q76_A1_T60_37degree.raw/_FUNC003.IDX
- CaCo2/10809_006_Q76_A1_T60_37degree.raw/_FUNC003.STS
- CaCo2/10809_006_Q76_A1_T60_37degree.raw/_FUNCTNS.INF
- CaCo2/10809_006_Q76_A1_T60_37degree.raw/_HEADER.TXT
- CaCo2/10809_006_Q76_A1_T60_37degree.raw/_INLET.INF
- CaCo2/10809_006_Q76_A1_T90_37degree.raw/
- CaCo2/10809_006_Q76_A1_T90_37degree.raw/_extern.inf
- CaCo2/10809_006_Q76_A1_T90_37degree.raw/_FUNC001.CMP
- CaCo2/10809_006_Q76_A1_T90_37degree.raw/_FUNC001.DAT
- CaCo2/10809_006_Q76_A1_T90_37degree.raw/_FUNC001.EE
- CaCo2/10809_006_Q76_A1_T90_37degree.raw/_FUNC001.IDX
- CaCo2/10809_006_Q76_A1_T90_37degree.raw/_FUNC001.STS
- CaCo2/10809_006_Q76_A1_T90_37degree.raw/_FUNC002.CMP
- CaCo2/10809_006_Q76_A1_T90_37degree.raw/_FUNC002.DAT
- CaCo2/10809_006_Q76_A1_T90_37degree.raw/_FUNC002.EE
- CaCo2/10809_006_Q76_A1_T90_37degree.raw/_FUNC002.IDX
- CaCo2/10809_006_Q76_A1_T90_37degree.raw/_FUNC002.STS
- CaCo2/10809_006_Q76_A1_T90_37degree.raw/_FUNCTNS.INF
- CaCo2/10809_006_Q76_A1_T90_37degree.raw/_HEADER.TXT
- CaCo2/10809_006_Q76_A1_T90_37degree.raw/_INLET.INF
- CaCo2/10809_006_Q76_A2_Donor100d_37degree.raw/
- CaCo2/10809_006_Q76_A2_Donor100d_37degree.raw/_extern.inf
- CaCo2/10809_006_Q76_A2_Donor100d_37degree.raw/_FUNC001.CMP
- CaCo2/10809_006_Q76_A2_Donor100d_37degree.raw/_FUNC001.DAT
- CaCo2/10809_006_Q76_A2_Donor100d_37degree.raw/_FUNC001.EE
- CaCo2/10809_006_Q76_A2_Donor100d_37degree.raw/_FUNC001.IDX
- CaCo2/10809_006_Q76_A2_Donor100d_37degree.raw/_FUNC001.STS
- CaCo2/10809_006_Q76_A2_Donor100d_37degree.raw/_FUNC002.CMP
- CaCo2/10809_006_Q76_A2_Donor100d_37degree.raw/_FUNC002.DAT
- CaCo2/10809_006_Q76_A2_Donor100d_37degree.raw/_FUNC002.EE
- CaCo2/10809_006_Q76_A2_Donor100d_37degree.raw/_FUNC002.IDX
- CaCo2/10809_006_Q76_A2_Donor100d_37degree.raw/_FUNC002.STS
- CaCo2/10809_006_Q76_A2_Donor100d_37degree.raw/_FUNCTNS.INF
- CaCo2/10809_006_Q76_A2_Donor100d_37degree.raw/_HEADER.TXT
- CaCo2/10809_006_Q76_A2_Donor100d_37degree.raw/_INLET.INF
- CaCo2/10809_006_Q76_A2_T0_37degree.raw/
- CaCo2/10809_006_Q76_A2_T0_37degree.raw/_extern.inf
- CaCo2/10809_006_Q76_A2_T0_37degree.raw/_FUNC001.CMP
- CaCo2/10809_006_Q76_A2_T0_37degree.raw/_FUNC001.DAT
- CaCo2/10809_006_Q76_A2_T0_37degree.raw/_FUNC001.EE
- CaCo2/10809_006_Q76_A2_T0_37degree.raw/_FUNC001.IDX
- CaCo2/10809_006_Q76_A2_T0_37degree.raw/_FUNC001.STS
- CaCo2/10809_006_Q76_A2_T0_37degree.raw/_FUNC002.CMP
- CaCo2/10809_006_Q76_A2_T0_37degree.raw/_FUNC002.DAT
- CaCo2/10809_006_Q76_A2_T0_37degree.raw/_FUNC002.EE
- CaCo2/10809_006_Q76_A2_T0_37degree.raw/_FUNC002.IDX
- CaCo2/10809_006_Q76_A2_T0_37degree.raw/_FUNC002.STS
- CaCo2/10809_006_Q76_A2_T0_37degree.raw/_FUNC003.DAT
- CaCo2/10809_006_Q76_A2_T0_37degree.raw/_FUNC003.IDX
- CaCo2/10809_006_Q76_A2_T0_37degree.raw/_FUNC003.STS
- CaCo2/10809_006_Q76_A2_T0_37degree.raw/_FUNCTNS.INF
- CaCo2/10809_006_Q76_A2_T0_37degree.raw/_HEADER.TXT
- CaCo2/10809_006_Q76_A2_T0_37degree.raw/_INLET.INF
- CaCo2/10809_006_Q76_A2_T120_37degree.raw/
- CaCo2/10809_006_Q76_A2_T120_37degree.raw/_extern.inf
- CaCo2/10809_006_Q76_A2_T120_37degree.raw/_FUNC001.CMP
- CaCo2/10809_006_Q76_A2_T120_37degree.raw/_FUNC001.DAT
- CaCo2/10809_006_Q76_A2_T120_37degree.raw/_FUNC001.EE
- CaCo2/10809_006_Q76_A2_T120_37degree.raw/_FUNC001.IDX
- CaCo2/10809_006_Q76_A2_T120_37degree.raw/_FUNC001.STS
- CaCo2/10809_006_Q76_A2_T120_37degree.raw/_FUNC002.CMP
- CaCo2/10809_006_Q76_A2_T120_37degree.raw/_FUNC002.DAT
- CaCo2/10809_006_Q76_A2_T120_37degree.raw/_FUNC002.EE
- CaCo2/10809_006_Q76_A2_T120_37degree.raw/_FUNC002.IDX
- CaCo2/10809_006_Q76_A2_T120_37degree.raw/_FUNC002.STS
- CaCo2/10809_006_Q76_A2_T120_37degree.raw/_FUNC004.DAT
- CaCo2/10809_006_Q76_A2_T120_37degree.raw/_FUNC004.IDX
- CaCo2/10809_006_Q76_A2_T120_37degree.raw/_FUNC004.STS
- CaCo2/10809_006_Q76_A2_T120_37degree.raw/_FUNCTNS.INF
- CaCo2/10809_006_Q76_A2_T120_37degree.raw/_HEADER.TXT
- CaCo2/10809_006_Q76_A2_T120_37degree.raw/_INLET.INF
- CaCo2/10809_006_Q76_A2_T30_37degree.raw/
- CaCo2/10809_006_Q76_A2_T30_37degree.raw/_extern.inf
- CaCo2/10809_006_Q76_A2_T30_37degree.raw/_FUNC001.CMP
- CaCo2/10809_006_Q76_A2_T30_37degree.raw/_FUNC001.DAT
- CaCo2/10809_006_Q76_A2_T30_37degree.raw/_FUNC001.EE
- CaCo2/10809_006_Q76_A2_T30_37degree.raw/_FUNC001.IDX
- CaCo2/10809_006_Q76_A2_T30_37degree.raw/_FUNC001.STS
- CaCo2/10809_006_Q76_A2_T30_37degree.raw/_FUNC002.CMP
- CaCo2/10809_006_Q76_A2_T30_37degree.raw/_FUNC002.DAT
- CaCo2/10809_006_Q76_A2_T30_37degree.raw/_FUNC002.EE
- CaCo2/10809_006_Q76_A2_T30_37degree.raw/_FUNC002.IDX
- CaCo2/10809_006_Q76_A2_T30_37degree.raw/_FUNC002.STS
- CaCo2/10809_006_Q76_A2_T30_37degree.raw/_FUNC003.DAT
- CaCo2/10809_006_Q76_A2_T30_37degree.raw/_FUNC003.IDX
- CaCo2/10809_006_Q76_A2_T30_37degree.raw/_FUNC003.STS
- CaCo2/10809_006_Q76_A2_T30_37degree.raw/_FUNCTNS.INF
- CaCo2/10809_006_Q76_A2_T30_37degree.raw/_HEADER.TXT
- CaCo2/10809_006_Q76_A2_T30_37degree.raw/_INLET.INF
- CaCo2/10809_006_Q76_A2_T60_37degree.raw/
- CaCo2/10809_006_Q76_A2_T60_37degree.raw/_extern.inf
- CaCo2/10809_006_Q76_A2_T60_37degree.raw/_FUNC001.CMP
- CaCo2/10809_006_Q76_A2_T60_37degree.raw/_FUNC001.DAT
- CaCo2/10809_006_Q76_A2_T60_37degree.raw/_FUNC001.EE
- CaCo2/10809_006_Q76_A2_T60_37degree.raw/_FUNC001.IDX
- CaCo2/10809_006_Q76_A2_T60_37degree.raw/_FUNC001.STS
- CaCo2/10809_006_Q76_A2_T60_37degree.raw/_FUNC002.CMP
- CaCo2/10809_006_Q76_A2_T60_37degree.raw/_FUNC002.DAT
- CaCo2/10809_006_Q76_A2_T60_37degree.raw/_FUNC002.EE
- CaCo2/10809_006_Q76_A2_T60_37degree.raw/_FUNC002.IDX
- CaCo2/10809_006_Q76_A2_T60_37degree.raw/_FUNC002.STS
- CaCo2/10809_006_Q76_A2_T60_37degree.raw/_FUNCTNS.INF
- CaCo2/10809_006_Q76_A2_T60_37degree.raw/_HEADER.TXT
- CaCo2/10809_006_Q76_A2_T60_37degree.raw/_INLET.INF
- CaCo2/10809_006_Q76_A2_T90_37degree.raw/
- CaCo2/10809_006_Q76_A2_T90_37degree.raw/_extern.inf
- CaCo2/10809_006_Q76_A2_T90_37degree.raw/_FUNC001.CMP
- CaCo2/10809_006_Q76_A2_T90_37degree.raw/_FUNC001.DAT
- CaCo2/10809_006_Q76_A2_T90_37degree.raw/_FUNC001.EE
- CaCo2/10809_006_Q76_A2_T90_37degree.raw/_FUNC001.IDX
- CaCo2/10809_006_Q76_A2_T90_37degree.raw/_FUNC001.STS
- CaCo2/10809_006_Q76_A2_T90_37degree.raw/_FUNC002.CMP
- CaCo2/10809_006_Q76_A2_T90_37degree.raw/_FUNC002.DAT
- CaCo2/10809_006_Q76_A2_T90_37degree.raw/_FUNC002.EE
- CaCo2/10809_006_Q76_A2_T90_37degree.raw/_FUNC002.IDX
- CaCo2/10809_006_Q76_A2_T90_37degree.raw/_FUNC002.STS
- CaCo2/10809_006_Q76_A2_T90_37degree.raw/_FUNCTNS.INF
- CaCo2/10809_006_Q76_A2_T90_37degree.raw/_HEADER.TXT
- CaCo2/10809_006_Q76_A2_T90_37degree.raw/_INLET.INF
- CaCo2/10809_006_Q76_A3_Donor100d_37degree.raw/
- CaCo2/10809_006_Q76_A3_Donor100d_37degree.raw/_extern.inf
- CaCo2/10809_006_Q76_A3_Donor100d_37degree.raw/_FUNC001.CMP
- CaCo2/10809_006_Q76_A3_Donor100d_37degree.raw/_FUNC001.DAT
- CaCo2/10809_006_Q76_A3_Donor100d_37degree.raw/_FUNC001.EE
- CaCo2/10809_006_Q76_A3_Donor100d_37degree.raw/_FUNC001.IDX
- CaCo2/10809_006_Q76_A3_Donor100d_37degree.raw/_FUNC001.STS
- CaCo2/10809_006_Q76_A3_Donor100d_37degree.raw/_FUNC002.CMP
- CaCo2/10809_006_Q76_A3_Donor100d_37degree.raw/_FUNC002.DAT
- CaCo2/10809_006_Q76_A3_Donor100d_37degree.raw/_FUNC002.EE
- CaCo2/10809_006_Q76_A3_Donor100d_37degree.raw/_FUNC002.IDX
- CaCo2/10809_006_Q76_A3_Donor100d_37degree.raw/_FUNC002.STS
- CaCo2/10809_006_Q76_A3_Donor100d_37degree.raw/_FUNC003.DAT
- CaCo2/10809_006_Q76_A3_Donor100d_37degree.raw/_FUNC003.IDX
- CaCo2/10809_006_Q76_A3_Donor100d_37degree.raw/_FUNC003.STS
- CaCo2/10809_006_Q76_A3_Donor100d_37degree.raw/_FUNCTNS.INF
- CaCo2/10809_006_Q76_A3_Donor100d_37degree.raw/_HEADER.TXT
- CaCo2/10809_006_Q76_A3_Donor100d_37degree.raw/_INLET.INF
- CaCo2/10809_006_Q76_A3_T0_37degree.raw/
- CaCo2/10809_006_Q76_A3_T0_37degree.raw/_extern.inf
- CaCo2/10809_006_Q76_A3_T0_37degree.raw/_FUNC001.CMP
- CaCo2/10809_006_Q76_A3_T0_37degree.raw/_FUNC001.DAT
- CaCo2/10809_006_Q76_A3_T0_37degree.raw/_FUNC001.EE
- CaCo2/10809_006_Q76_A3_T0_37degree.raw/_FUNC001.IDX
- CaCo2/10809_006_Q76_A3_T0_37degree.raw/_FUNC001.STS
- CaCo2/10809_006_Q76_A3_T0_37degree.raw/_FUNC002.CMP
- CaCo2/10809_006_Q76_A3_T0_37degree.raw/_FUNC002.DAT
- CaCo2/10809_006_Q76_A3_T0_37degree.raw/_FUNC002.EE
- CaCo2/10809_006_Q76_A3_T0_37degree.raw/_FUNC002.IDX
- CaCo2/10809_006_Q76_A3_T0_37degree.raw/_FUNC002.STS
- CaCo2/10809_006_Q76_A3_T0_37degree.raw/_FUNC003.DAT
- CaCo2/10809_006_Q76_A3_T0_37degree.raw/_FUNC003.IDX
- CaCo2/10809_006_Q76_A3_T0_37degree.raw/_FUNC003.STS
- CaCo2/10809_006_Q76_A3_T0_37degree.raw/_FUNCTNS.INF
- CaCo2/10809_006_Q76_A3_T0_37degree.raw/_HEADER.TXT
- CaCo2/10809_006_Q76_A3_T0_37degree.raw/_INLET.INF
- CaCo2/10809_006_Q76_A3_T120_37degree.raw/
- CaCo2/10809_006_Q76_A3_T120_37degree.raw/_extern.inf
- CaCo2/10809_006_Q76_A3_T120_37degree.raw/_FUNC001.CMP
- CaCo2/10809_006_Q76_A3_T120_37degree.raw/_FUNC001.DAT
- CaCo2/10809_006_Q76_A3_T120_37degree.raw/_FUNC001.EE
- CaCo2/10809_006_Q76_A3_T120_37degree.raw/_FUNC001.IDX
- CaCo2/10809_006_Q76_A3_T120_37degree.raw/_FUNC001.STS
- CaCo2/10809_006_Q76_A3_T120_37degree.raw/_FUNC002.CMP
- CaCo2/10809_006_Q76_A3_T120_37degree.raw/_FUNC002.DAT
- CaCo2/10809_006_Q76_A3_T120_37degree.raw/_FUNC002.EE
- CaCo2/10809_006_Q76_A3_T120_37degree.raw/_FUNC002.IDX
- CaCo2/10809_006_Q76_A3_T120_37degree.raw/_FUNC002.STS
- CaCo2/10809_006_Q76_A3_T120_37degree.raw/_FUNCTNS.INF
- CaCo2/10809_006_Q76_A3_T120_37degree.raw/_HEADER.TXT
- CaCo2/10809_006_Q76_A3_T120_37degree.raw/_INLET.INF
- CaCo2/10809_006_Q76_A3_T30_37degree.raw/
- CaCo2/10809_006_Q76_A3_T30_37degree.raw/_extern.inf
- CaCo2/10809_006_Q76_A3_T30_37degree.raw/_FUNC001.CMP
- CaCo2/10809_006_Q76_A3_T30_37degree.raw/_FUNC001.DAT
- CaCo2/10809_006_Q76_A3_T30_37degree.raw/_FUNC001.EE
- CaCo2/10809_006_Q76_A3_T30_37degree.raw/_FUNC001.IDX
- CaCo2/10809_006_Q76_A3_T30_37degree.raw/_FUNC001.STS
- CaCo2/10809_006_Q76_A3_T30_37degree.raw/_FUNC002.CMP
- CaCo2/10809_006_Q76_A3_T30_37degree.raw/_FUNC002.DAT
- CaCo2/10809_006_Q76_A3_T30_37degree.raw/_FUNC002.EE
- CaCo2/10809_006_Q76_A3_T30_37degree.raw/_FUNC002.IDX
- CaCo2/10809_006_Q76_A3_T30_37degree.raw/_FUNC002.STS
- CaCo2/10809_006_Q76_A3_T30_37degree.raw/_FUNC003.DAT
- CaCo2/10809_006_Q76_A3_T30_37degree.raw/_FUNC003.IDX
- CaCo2/10809_006_Q76_A3_T30_37degree.raw/_FUNC003.STS
- CaCo2/10809_006_Q76_A3_T30_37degree.raw/_FUNCTNS.INF
- CaCo2/10809_006_Q76_A3_T30_37degree.raw/_HEADER.TXT
- CaCo2/10809_006_Q76_A3_T30_37degree.raw/_INLET.INF
- CaCo2/10809_006_Q76_A3_T60_37degree.raw/
- CaCo2/10809_006_Q76_A3_T60_37degree.raw/_extern.inf
- CaCo2/10809_006_Q76_A3_T60_37degree.raw/_FUNC001.CMP
- CaCo2/10809_006_Q76_A3_T60_37degree.raw/_FUNC001.DAT
- CaCo2/10809_006_Q76_A3_T60_37degree.raw/_FUNC001.EE
- CaCo2/10809_006_Q76_A3_T60_37degree.raw/_FUNC001.IDX
- CaCo2/10809_006_Q76_A3_T60_37degree.raw/_FUNC001.STS
- CaCo2/10809_006_Q76_A3_T60_37degree.raw/_FUNC002.CMP
- CaCo2/10809_006_Q76_A3_T60_37degree.raw/_FUNC002.DAT
- CaCo2/10809_006_Q76_A3_T60_37degree.raw/_FUNC002.EE
- CaCo2/10809_006_Q76_A3_T60_37degree.raw/_FUNC002.IDX
- CaCo2/10809_006_Q76_A3_T60_37degree.raw/_FUNC002.STS
- CaCo2/10809_006_Q76_A3_T60_37degree.raw/_FUNC004.DAT
- CaCo2/10809_006_Q76_A3_T60_37degree.raw/_FUNC004.IDX
- CaCo2/10809_006_Q76_A3_T60_37degree.raw/_FUNC004.STS
- CaCo2/10809_006_Q76_A3_T60_37degree.raw/_FUNCTNS.INF
- CaCo2/10809_006_Q76_A3_T60_37degree.raw/_HEADER.TXT
- CaCo2/10809_006_Q76_A3_T60_37degree.raw/_INLET.INF
- CaCo2/10809_006_Q76_A3_T90_37degree.raw/
- CaCo2/10809_006_Q76_A3_T90_37degree.raw/_extern.inf
- CaCo2/10809_006_Q76_A3_T90_37degree.raw/_FUNC001.CMP
- CaCo2/10809_006_Q76_A3_T90_37degree.raw/_FUNC001.DAT
- CaCo2/10809_006_Q76_A3_T90_37degree.raw/_FUNC001.EE
- CaCo2/10809_006_Q76_A3_T90_37degree.raw/_FUNC001.IDX
- CaCo2/10809_006_Q76_A3_T90_37degree.raw/_FUNC001.STS
- CaCo2/10809_006_Q76_A3_T90_37degree.raw/_FUNC002.CMP
- CaCo2/10809_006_Q76_A3_T90_37degree.raw/_FUNC002.DAT
- CaCo2/10809_006_Q76_A3_T90_37degree.raw/_FUNC002.EE
- CaCo2/10809_006_Q76_A3_T90_37degree.raw/_FUNC002.IDX
[truncated: 1,002 more entries]
