# Supplementary material for: The quorum sensing peptide EntF* promotes colorectal cancer metastasis in mice: a new factor in the host-microbiome interaction
Source: BMC Biol. 2022 Jun 27;20:151. doi: 10.1186/s12915-022-01317-z (PMC9238271; doi:10.1186/s12915-022-01317-z)
Supplement: Supplementary file 4 — Additional file 4. Raw data LC1-MS1 files mice samples. [file 12915_2022_1317_MOESM4_ESM.zip]

Archive with 540 entries (502 files):
- MiceSamples_RP_Xevo/
- MiceSamples_RP_Xevo/10809_016_20181011_S1.mzML
- MiceSamples_RP_Xevo/10809_016_20181011_S1.raw/
- MiceSamples_RP_Xevo/10809_016_20181011_S1.raw/_extern.inf
- MiceSamples_RP_Xevo/10809_016_20181011_S1.raw/_FUNC001.CMP
- MiceSamples_RP_Xevo/10809_016_20181011_S1.raw/_FUNC001.DAT
- MiceSamples_RP_Xevo/10809_016_20181011_S1.raw/_FUNC001.EE
- MiceSamples_RP_Xevo/10809_016_20181011_S1.raw/_FUNC001.IDX
- MiceSamples_RP_Xevo/10809_016_20181011_S1.raw/_FUNC001.STS
- MiceSamples_RP_Xevo/10809_016_20181011_S1.raw/_FUNC002.CMP
- MiceSamples_RP_Xevo/10809_016_20181011_S1.raw/_FUNC002.DAT
- MiceSamples_RP_Xevo/10809_016_20181011_S1.raw/_FUNC002.EE
- MiceSamples_RP_Xevo/10809_016_20181011_S1.raw/_FUNC002.IDX
- MiceSamples_RP_Xevo/10809_016_20181011_S1.raw/_FUNC002.STS
- MiceSamples_RP_Xevo/10809_016_20181011_S1.raw/_FUNCTNS.INF
- MiceSamples_RP_Xevo/10809_016_20181011_S1.raw/_HEADER.TXT
- MiceSamples_RP_Xevo/10809_016_20181011_S1.raw/_INLET.INF
- MiceSamples_RP_Xevo/10809_016_20181011_S10.mzML
- MiceSamples_RP_Xevo/10809_016_20181011_S10.raw/
- MiceSamples_RP_Xevo/10809_016_20181011_S10.raw/_extern.inf
- MiceSamples_RP_Xevo/10809_016_20181011_S10.raw/_FUNC001.CMP
- MiceSamples_RP_Xevo/10809_016_20181011_S10.raw/_FUNC001.DAT
- MiceSamples_RP_Xevo/10809_016_20181011_S10.raw/_FUNC001.EE
- MiceSamples_RP_Xevo/10809_016_20181011_S10.raw/_FUNC001.IDX
- MiceSamples_RP_Xevo/10809_016_20181011_S10.raw/_FUNC001.STS
- MiceSamples_RP_Xevo/10809_016_20181011_S10.raw/_FUNC002.CMP
- MiceSamples_RP_Xevo/10809_016_20181011_S10.raw/_FUNC002.DAT
- MiceSamples_RP_Xevo/10809_016_20181011_S10.raw/_FUNC002.EE
- MiceSamples_RP_Xevo/10809_016_20181011_S10.raw/_FUNC002.IDX
- MiceSamples_RP_Xevo/10809_016_20181011_S10.raw/_FUNC002.STS
- MiceSamples_RP_Xevo/10809_016_20181011_S10.raw/_FUNCTNS.INF
- MiceSamples_RP_Xevo/10809_016_20181011_S10.raw/_HEADER.TXT
- MiceSamples_RP_Xevo/10809_016_20181011_S10.raw/_INLET.INF
- MiceSamples_RP_Xevo/10809_016_20181011_S11.mzML
- MiceSamples_RP_Xevo/10809_016_20181011_S11.raw/
- MiceSamples_RP_Xevo/10809_016_20181011_S11.raw/_extern.inf
- MiceSamples_RP_Xevo/10809_016_20181011_S11.raw/_FUNC001.CMP
- MiceSamples_RP_Xevo/10809_016_20181011_S11.raw/_FUNC001.DAT
- MiceSamples_RP_Xevo/10809_016_20181011_S11.raw/_FUNC001.EE
- MiceSamples_RP_Xevo/10809_016_20181011_S11.raw/_FUNC001.IDX
- MiceSamples_RP_Xevo/10809_016_20181011_S11.raw/_FUNC001.STS
- MiceSamples_RP_Xevo/10809_016_20181011_S11.raw/_FUNC002.CMP
- MiceSamples_RP_Xevo/10809_016_20181011_S11.raw/_FUNC002.DAT
- MiceSamples_RP_Xevo/10809_016_20181011_S11.raw/_FUNC002.EE
- MiceSamples_RP_Xevo/10809_016_20181011_S11.raw/_FUNC002.IDX
- MiceSamples_RP_Xevo/10809_016_20181011_S11.raw/_FUNC002.STS
- MiceSamples_RP_Xevo/10809_016_20181011_S11.raw/_FUNC003.DAT
- MiceSamples_RP_Xevo/10809_016_20181011_S11.raw/_FUNC003.IDX
- MiceSamples_RP_Xevo/10809_016_20181011_S11.raw/_FUNC003.STS
- MiceSamples_RP_Xevo/10809_016_20181011_S11.raw/_FUNCTNS.INF
- MiceSamples_RP_Xevo/10809_016_20181011_S11.raw/_HEADER.TXT
- MiceSamples_RP_Xevo/10809_016_20181011_S11.raw/_INLET.INF
- MiceSamples_RP_Xevo/10809_016_20181011_S12.mzML
- MiceSamples_RP_Xevo/10809_016_20181011_S12.raw/
- MiceSamples_RP_Xevo/10809_016_20181011_S12.raw/_extern.inf
- MiceSamples_RP_Xevo/10809_016_20181011_S12.raw/_FUNC001.CMP
- MiceSamples_RP_Xevo/10809_016_20181011_S12.raw/_FUNC001.DAT
- MiceSamples_RP_Xevo/10809_016_20181011_S12.raw/_FUNC001.EE
- MiceSamples_RP_Xevo/10809_016_20181011_S12.raw/_FUNC001.IDX
- MiceSamples_RP_Xevo/10809_016_20181011_S12.raw/_FUNC001.STS
- MiceSamples_RP_Xevo/10809_016_20181011_S12.raw/_FUNC002.CMP
- MiceSamples_RP_Xevo/10809_016_20181011_S12.raw/_FUNC002.DAT
- MiceSamples_RP_Xevo/10809_016_20181011_S12.raw/_FUNC002.EE
- MiceSamples_RP_Xevo/10809_016_20181011_S12.raw/_FUNC002.IDX
- MiceSamples_RP_Xevo/10809_016_20181011_S12.raw/_FUNC002.STS
- MiceSamples_RP_Xevo/10809_016_20181011_S12.raw/_FUNC003.DAT
- MiceSamples_RP_Xevo/10809_016_20181011_S12.raw/_FUNC003.IDX
- MiceSamples_RP_Xevo/10809_016_20181011_S12.raw/_FUNC003.STS
- MiceSamples_RP_Xevo/10809_016_20181011_S12.raw/_FUNCTNS.INF
- MiceSamples_RP_Xevo/10809_016_20181011_S12.raw/_HEADER.TXT
- MiceSamples_RP_Xevo/10809_016_20181011_S12.raw/_INLET.INF
- MiceSamples_RP_Xevo/10809_016_20181011_S13.mzML
- MiceSamples_RP_Xevo/10809_016_20181011_S13.raw/
- MiceSamples_RP_Xevo/10809_016_20181011_S13.raw/_extern.inf
- MiceSamples_RP_Xevo/10809_016_20181011_S13.raw/_FUNC001.CMP
- MiceSamples_RP_Xevo/10809_016_20181011_S13.raw/_FUNC001.DAT
- MiceSamples_RP_Xevo/10809_016_20181011_S13.raw/_FUNC001.EE
- MiceSamples_RP_Xevo/10809_016_20181011_S13.raw/_FUNC001.IDX
- MiceSamples_RP_Xevo/10809_016_20181011_S13.raw/_FUNC001.STS
- MiceSamples_RP_Xevo/10809_016_20181011_S13.raw/_FUNC002.CMP
- MiceSamples_RP_Xevo/10809_016_20181011_S13.raw/_FUNC002.DAT
- MiceSamples_RP_Xevo/10809_016_20181011_S13.raw/_FUNC002.EE
- MiceSamples_RP_Xevo/10809_016_20181011_S13.raw/_FUNC002.IDX
- MiceSamples_RP_Xevo/10809_016_20181011_S13.raw/_FUNC002.STS
- MiceSamples_RP_Xevo/10809_016_20181011_S13.raw/_FUNC003.DAT
- MiceSamples_RP_Xevo/10809_016_20181011_S13.raw/_FUNC003.IDX
- MiceSamples_RP_Xevo/10809_016_20181011_S13.raw/_FUNC003.STS
- MiceSamples_RP_Xevo/10809_016_20181011_S13.raw/_FUNCTNS.INF
- MiceSamples_RP_Xevo/10809_016_20181011_S13.raw/_HEADER.TXT
- MiceSamples_RP_Xevo/10809_016_20181011_S13.raw/_INLET.INF
- MiceSamples_RP_Xevo/10809_016_20181011_S14.mzML
- MiceSamples_RP_Xevo/10809_016_20181011_S14.raw/
- MiceSamples_RP_Xevo/10809_016_20181011_S14.raw/_extern.inf
- MiceSamples_RP_Xevo/10809_016_20181011_S14.raw/_FUNC001.CMP
- MiceSamples_RP_Xevo/10809_016_20181011_S14.raw/_FUNC001.DAT
- MiceSamples_RP_Xevo/10809_016_20181011_S14.raw/_FUNC001.EE
- MiceSamples_RP_Xevo/10809_016_20181011_S14.raw/_FUNC001.IDX
- MiceSamples_RP_Xevo/10809_016_20181011_S14.raw/_FUNC001.STS
- MiceSamples_RP_Xevo/10809_016_20181011_S14.raw/_FUNC002.CMP
- MiceSamples_RP_Xevo/10809_016_20181011_S14.raw/_FUNC002.DAT
- MiceSamples_RP_Xevo/10809_016_20181011_S14.raw/_FUNC002.EE
- MiceSamples_RP_Xevo/10809_016_20181011_S14.raw/_FUNC002.IDX
- MiceSamples_RP_Xevo/10809_016_20181011_S14.raw/_FUNC002.STS
- MiceSamples_RP_Xevo/10809_016_20181011_S14.raw/_FUNCTNS.INF
- MiceSamples_RP_Xevo/10809_016_20181011_S14.raw/_HEADER.TXT
- MiceSamples_RP_Xevo/10809_016_20181011_S14.raw/_INLET.INF
- MiceSamples_RP_Xevo/10809_016_20181011_S15.mzML
- MiceSamples_RP_Xevo/10809_016_20181011_S15.raw/
- MiceSamples_RP_Xevo/10809_016_20181011_S15.raw/_extern.inf
- MiceSamples_RP_Xevo/10809_016_20181011_S15.raw/_FUNC001.CMP
- MiceSamples_RP_Xevo/10809_016_20181011_S15.raw/_FUNC001.DAT
- MiceSamples_RP_Xevo/10809_016_20181011_S15.raw/_FUNC001.EE
- MiceSamples_RP_Xevo/10809_016_20181011_S15.raw/_FUNC001.IDX
- MiceSamples_RP_Xevo/10809_016_20181011_S15.raw/_FUNC001.STS
- MiceSamples_RP_Xevo/10809_016_20181011_S15.raw/_FUNC002.CMP
- MiceSamples_RP_Xevo/10809_016_20181011_S15.raw/_FUNC002.DAT
- MiceSamples_RP_Xevo/10809_016_20181011_S15.raw/_FUNC002.EE
- MiceSamples_RP_Xevo/10809_016_20181011_S15.raw/_FUNC002.IDX
- MiceSamples_RP_Xevo/10809_016_20181011_S15.raw/_FUNC002.STS
- MiceSamples_RP_Xevo/10809_016_20181011_S15.raw/_FUNCTNS.INF
- MiceSamples_RP_Xevo/10809_016_20181011_S15.raw/_HEADER.TXT
- MiceSamples_RP_Xevo/10809_016_20181011_S15.raw/_INLET.INF
- MiceSamples_RP_Xevo/10809_016_20181011_S16.mzML
- MiceSamples_RP_Xevo/10809_016_20181011_S16.raw/
- MiceSamples_RP_Xevo/10809_016_20181011_S16.raw/_extern.inf
- MiceSamples_RP_Xevo/10809_016_20181011_S16.raw/_FUNC001.CMP
- MiceSamples_RP_Xevo/10809_016_20181011_S16.raw/_FUNC001.DAT
- MiceSamples_RP_Xevo/10809_016_20181011_S16.raw/_FUNC001.EE
- MiceSamples_RP_Xevo/10809_016_20181011_S16.raw/_FUNC001.IDX
- MiceSamples_RP_Xevo/10809_016_20181011_S16.raw/_FUNC001.STS
- MiceSamples_RP_Xevo/10809_016_20181011_S16.raw/_FUNC002.CMP
- MiceSamples_RP_Xevo/10809_016_20181011_S16.raw/_FUNC002.DAT
- MiceSamples_RP_Xevo/10809_016_20181011_S16.raw/_FUNC002.EE
- MiceSamples_RP_Xevo/10809_016_20181011_S16.raw/_FUNC002.IDX
- MiceSamples_RP_Xevo/10809_016_20181011_S16.raw/_FUNC002.STS
- MiceSamples_RP_Xevo/10809_016_20181011_S16.raw/_FUNC003.DAT
- MiceSamples_RP_Xevo/10809_016_20181011_S16.raw/_FUNC003.IDX
- MiceSamples_RP_Xevo/10809_016_20181011_S16.raw/_FUNC003.STS
- MiceSamples_RP_Xevo/10809_016_20181011_S16.raw/_FUNCTNS.INF
- MiceSamples_RP_Xevo/10809_016_20181011_S16.raw/_HEADER.TXT
- MiceSamples_RP_Xevo/10809_016_20181011_S16.raw/_INLET.INF
- MiceSamples_RP_Xevo/10809_016_20181011_S17.mzML
- MiceSamples_RP_Xevo/10809_016_20181011_S17.raw/
- MiceSamples_RP_Xevo/10809_016_20181011_S17.raw/_extern.inf
- MiceSamples_RP_Xevo/10809_016_20181011_S17.raw/_FUNC001.CMP
- MiceSamples_RP_Xevo/10809_016_20181011_S17.raw/_FUNC001.DAT
- MiceSamples_RP_Xevo/10809_016_20181011_S17.raw/_FUNC001.EE
- MiceSamples_RP_Xevo/10809_016_20181011_S17.raw/_FUNC001.IDX
- MiceSamples_RP_Xevo/10809_016_20181011_S17.raw/_FUNC001.STS
- MiceSamples_RP_Xevo/10809_016_20181011_S17.raw/_FUNC002.CMP
- MiceSamples_RP_Xevo/10809_016_20181011_S17.raw/_FUNC002.DAT
- MiceSamples_RP_Xevo/10809_016_20181011_S17.raw/_FUNC002.EE
- MiceSamples_RP_Xevo/10809_016_20181011_S17.raw/_FUNC002.IDX
- MiceSamples_RP_Xevo/10809_016_20181011_S17.raw/_FUNC002.STS
- MiceSamples_RP_Xevo/10809_016_20181011_S17.raw/_FUNCTNS.INF
- MiceSamples_RP_Xevo/10809_016_20181011_S17.raw/_HEADER.TXT
- MiceSamples_RP_Xevo/10809_016_20181011_S17.raw/_INLET.INF
- MiceSamples_RP_Xevo/10809_016_20181011_S18.mzML
- MiceSamples_RP_Xevo/10809_016_20181011_S18.raw/
- MiceSamples_RP_Xevo/10809_016_20181011_S18.raw/_extern.inf
- MiceSamples_RP_Xevo/10809_016_20181011_S18.raw/_FUNC001.CMP
- MiceSamples_RP_Xevo/10809_016_20181011_S18.raw/_FUNC001.DAT
- MiceSamples_RP_Xevo/10809_016_20181011_S18.raw/_FUNC001.EE
- MiceSamples_RP_Xevo/10809_016_20181011_S18.raw/_FUNC001.IDX
- MiceSamples_RP_Xevo/10809_016_20181011_S18.raw/_FUNC001.STS
- MiceSamples_RP_Xevo/10809_016_20181011_S18.raw/_FUNC002.CMP
- MiceSamples_RP_Xevo/10809_016_20181011_S18.raw/_FUNC002.DAT
- MiceSamples_RP_Xevo/10809_016_20181011_S18.raw/_FUNC002.EE
- MiceSamples_RP_Xevo/10809_016_20181011_S18.raw/_FUNC002.IDX
- MiceSamples_RP_Xevo/10809_016_20181011_S18.raw/_FUNC002.STS
- MiceSamples_RP_Xevo/10809_016_20181011_S18.raw/_FUNC003.DAT
- MiceSamples_RP_Xevo/10809_016_20181011_S18.raw/_FUNC003.IDX
- MiceSamples_RP_Xevo/10809_016_20181011_S18.raw/_FUNC003.STS
- MiceSamples_RP_Xevo/10809_016_20181011_S18.raw/_FUNCTNS.INF
- MiceSamples_RP_Xevo/10809_016_20181011_S18.raw/_HEADER.TXT
- MiceSamples_RP_Xevo/10809_016_20181011_S18.raw/_INLET.INF
- MiceSamples_RP_Xevo/10809_016_20181011_S2.mzML
- MiceSamples_RP_Xevo/10809_016_20181011_S2.raw/
- MiceSamples_RP_Xevo/10809_016_20181011_S2.raw/_extern.inf
- MiceSamples_RP_Xevo/10809_016_20181011_S2.raw/_FUNC001.CMP
- MiceSamples_RP_Xevo/10809_016_20181011_S2.raw/_FUNC001.DAT
- MiceSamples_RP_Xevo/10809_016_20181011_S2.raw/_FUNC001.EE
- MiceSamples_RP_Xevo/10809_016_20181011_S2.raw/_FUNC001.IDX
- MiceSamples_RP_Xevo/10809_016_20181011_S2.raw/_FUNC001.STS
- MiceSamples_RP_Xevo/10809_016_20181011_S2.raw/_FUNC002.CMP
- MiceSamples_RP_Xevo/10809_016_20181011_S2.raw/_FUNC002.DAT
- MiceSamples_RP_Xevo/10809_016_20181011_S2.raw/_FUNC002.EE
- MiceSamples_RP_Xevo/10809_016_20181011_S2.raw/_FUNC002.IDX
- MiceSamples_RP_Xevo/10809_016_20181011_S2.raw/_FUNC002.STS
- MiceSamples_RP_Xevo/10809_016_20181011_S2.raw/_FUNCTNS.INF
- MiceSamples_RP_Xevo/10809_016_20181011_S2.raw/_HEADER.TXT
- MiceSamples_RP_Xevo/10809_016_20181011_S2.raw/_INLET.INF
- MiceSamples_RP_Xevo/10809_016_20181011_S3.mzML
- MiceSamples_RP_Xevo/10809_016_20181011_S3.raw/
- MiceSamples_RP_Xevo/10809_016_20181011_S3.raw/_extern.inf
- MiceSamples_RP_Xevo/10809_016_20181011_S3.raw/_FUNC001.CMP
- MiceSamples_RP_Xevo/10809_016_20181011_S3.raw/_FUNC001.DAT
- MiceSamples_RP_Xevo/10809_016_20181011_S3.raw/_FUNC001.EE
- MiceSamples_RP_Xevo/10809_016_20181011_S3.raw/_FUNC001.IDX
- MiceSamples_RP_Xevo/10809_016_20181011_S3.raw/_FUNC001.STS
- MiceSamples_RP_Xevo/10809_016_20181011_S3.raw/_FUNC002.CMP
- MiceSamples_RP_Xevo/10809_016_20181011_S3.raw/_FUNC002.DAT
- MiceSamples_RP_Xevo/10809_016_20181011_S3.raw/_FUNC002.EE
- MiceSamples_RP_Xevo/10809_016_20181011_S3.raw/_FUNC002.IDX
- MiceSamples_RP_Xevo/10809_016_20181011_S3.raw/_FUNC002.STS
- MiceSamples_RP_Xevo/10809_016_20181011_S3.raw/_FUNCTNS.INF
- MiceSamples_RP_Xevo/10809_016_20181011_S3.raw/_HEADER.TXT
- MiceSamples_RP_Xevo/10809_016_20181011_S3.raw/_INLET.INF
- MiceSamples_RP_Xevo/10809_016_20181011_S4.mzML
- MiceSamples_RP_Xevo/10809_016_20181011_S4.raw/
- MiceSamples_RP_Xevo/10809_016_20181011_S4.raw/_extern.inf
- MiceSamples_RP_Xevo/10809_016_20181011_S4.raw/_FUNC001.CMP
- MiceSamples_RP_Xevo/10809_016_20181011_S4.raw/_FUNC001.DAT
- MiceSamples_RP_Xevo/10809_016_20181011_S4.raw/_FUNC001.EE
- MiceSamples_RP_Xevo/10809_016_20181011_S4.raw/_FUNC001.IDX
- MiceSamples_RP_Xevo/10809_016_20181011_S4.raw/_FUNC001.STS
- MiceSamples_RP_Xevo/10809_016_20181011_S4.raw/_FUNC002.CMP
- MiceSamples_RP_Xevo/10809_016_20181011_S4.raw/_FUNC002.DAT
- MiceSamples_RP_Xevo/10809_016_20181011_S4.raw/_FUNC002.EE
- MiceSamples_RP_Xevo/10809_016_20181011_S4.raw/_FUNC002.IDX
- MiceSamples_RP_Xevo/10809_016_20181011_S4.raw/_FUNC002.STS
- MiceSamples_RP_Xevo/10809_016_20181011_S4.raw/_FUNC003.DAT
- MiceSamples_RP_Xevo/10809_016_20181011_S4.raw/_FUNC003.IDX
- MiceSamples_RP_Xevo/10809_016_20181011_S4.raw/_FUNC003.STS
- MiceSamples_RP_Xevo/10809_016_20181011_S4.raw/_FUNCTNS.INF
- MiceSamples_RP_Xevo/10809_016_20181011_S4.raw/_HEADER.TXT
- MiceSamples_RP_Xevo/10809_016_20181011_S4.raw/_INLET.INF
- MiceSamples_RP_Xevo/10809_016_20181011_S5.mzML
- MiceSamples_RP_Xevo/10809_016_20181011_S5.raw/
- MiceSamples_RP_Xevo/10809_016_20181011_S5.raw/_extern.inf
- MiceSamples_RP_Xevo/10809_016_20181011_S5.raw/_FUNC001.CMP
- MiceSamples_RP_Xevo/10809_016_20181011_S5.raw/_FUNC001.DAT
- MiceSamples_RP_Xevo/10809_016_20181011_S5.raw/_FUNC001.EE
- MiceSamples_RP_Xevo/10809_016_20181011_S5.raw/_FUNC001.IDX
- MiceSamples_RP_Xevo/10809_016_20181011_S5.raw/_FUNC001.STS
- MiceSamples_RP_Xevo/10809_016_20181011_S5.raw/_FUNC002.CMP
- MiceSamples_RP_Xevo/10809_016_20181011_S5.raw/_FUNC002.DAT
- MiceSamples_RP_Xevo/10809_016_20181011_S5.raw/_FUNC002.EE
- MiceSamples_RP_Xevo/10809_016_20181011_S5.raw/_FUNC002.IDX
- MiceSamples_RP_Xevo/10809_016_20181011_S5.raw/_FUNC002.STS
- MiceSamples_RP_Xevo/10809_016_20181011_S5.raw/_FUNC003.DAT
- MiceSamples_RP_Xevo/10809_016_20181011_S5.raw/_FUNC003.IDX
- MiceSamples_RP_Xevo/10809_016_20181011_S5.raw/_FUNC003.STS
- MiceSamples_RP_Xevo/10809_016_20181011_S5.raw/_FUNCTNS.INF
- MiceSamples_RP_Xevo/10809_016_20181011_S5.raw/_HEADER.TXT
- MiceSamples_RP_Xevo/10809_016_20181011_S5.raw/_INLET.INF
- MiceSamples_RP_Xevo/10809_016_20181011_S6.mzML
- MiceSamples_RP_Xevo/10809_016_20181011_S6.raw/
- MiceSamples_RP_Xevo/10809_016_20181011_S6.raw/_extern.inf
- MiceSamples_RP_Xevo/10809_016_20181011_S6.raw/_FUNC001.CMP
- MiceSamples_RP_Xevo/10809_016_20181011_S6.raw/_FUNC001.DAT
- MiceSamples_RP_Xevo/10809_016_20181011_S6.raw/_FUNC001.EE
- MiceSamples_RP_Xevo/10809_016_20181011_S6.raw/_FUNC001.IDX
- MiceSamples_RP_Xevo/10809_016_20181011_S6.raw/_FUNC001.STS
- MiceSamples_RP_Xevo/10809_016_20181011_S6.raw/_FUNC002.CMP
- MiceSamples_RP_Xevo/10809_016_20181011_S6.raw/_FUNC002.DAT
- MiceSamples_RP_Xevo/10809_016_20181011_S6.raw/_FUNC002.EE
- MiceSamples_RP_Xevo/10809_016_20181011_S6.raw/_FUNC002.IDX
- MiceSamples_RP_Xevo/10809_016_20181011_S6.raw/_FUNC002.STS
- MiceSamples_RP_Xevo/10809_016_20181011_S6.raw/_FUNCTNS.INF
- MiceSamples_RP_Xevo/10809_016_20181011_S6.raw/_HEADER.TXT
- MiceSamples_RP_Xevo/10809_016_20181011_S6.raw/_INLET.INF
- MiceSamples_RP_Xevo/10809_016_20181011_S7.mzML
- MiceSamples_RP_Xevo/10809_016_20181011_S7.raw/
- MiceSamples_RP_Xevo/10809_016_20181011_S7.raw/_extern.inf
- MiceSamples_RP_Xevo/10809_016_20181011_S7.raw/_FUNC001.CMP
- MiceSamples_RP_Xevo/10809_016_20181011_S7.raw/_FUNC001.DAT
- MiceSamples_RP_Xevo/10809_016_20181011_S7.raw/_FUNC001.EE
- MiceSamples_RP_Xevo/10809_016_20181011_S7.raw/_FUNC001.IDX
- MiceSamples_RP_Xevo/10809_016_20181011_S7.raw/_FUNC001.STS
- MiceSamples_RP_Xevo/10809_016_20181011_S7.raw/_FUNC002.CMP
- MiceSamples_RP_Xevo/10809_016_20181011_S7.raw/_FUNC002.DAT
- MiceSamples_RP_Xevo/10809_016_20181011_S7.raw/_FUNC002.EE
- MiceSamples_RP_Xevo/10809_016_20181011_S7.raw/_FUNC002.IDX
- MiceSamples_RP_Xevo/10809_016_20181011_S7.raw/_FUNC002.STS
- MiceSamples_RP_Xevo/10809_016_20181011_S7.raw/_FUNC003.DAT
- MiceSamples_RP_Xevo/10809_016_20181011_S7.raw/_FUNC003.IDX
- MiceSamples_RP_Xevo/10809_016_20181011_S7.raw/_FUNC003.STS
- MiceSamples_RP_Xevo/10809_016_20181011_S7.raw/_FUNCTNS.INF
- MiceSamples_RP_Xevo/10809_016_20181011_S7.raw/_HEADER.TXT
- MiceSamples_RP_Xevo/10809_016_20181011_S7.raw/_INLET.INF
- MiceSamples_RP_Xevo/10809_016_20181011_S8.mzML
- MiceSamples_RP_Xevo/10809_016_20181011_S8.raw/
- MiceSamples_RP_Xevo/10809_016_20181011_S8.raw/_extern.inf
- MiceSamples_RP_Xevo/10809_016_20181011_S8.raw/_FUNC001.CMP
- MiceSamples_RP_Xevo/10809_016_20181011_S8.raw/_FUNC001.DAT
- MiceSamples_RP_Xevo/10809_016_20181011_S8.raw/_FUNC001.EE
- MiceSamples_RP_Xevo/10809_016_20181011_S8.raw/_FUNC001.IDX
- MiceSamples_RP_Xevo/10809_016_20181011_S8.raw/_FUNC001.STS
- MiceSamples_RP_Xevo/10809_016_20181011_S8.raw/_FUNC002.CMP
- MiceSamples_RP_Xevo/10809_016_20181011_S8.raw/_FUNC002.DAT
- MiceSamples_RP_Xevo/10809_016_20181011_S8.raw/_FUNC002.EE
- MiceSamples_RP_Xevo/10809_016_20181011_S8.raw/_FUNC002.IDX
- MiceSamples_RP_Xevo/10809_016_20181011_S8.raw/_FUNC002.STS
- MiceSamples_RP_Xevo/10809_016_20181011_S8.raw/_FUNCTNS.INF
- MiceSamples_RP_Xevo/10809_016_20181011_S8.raw/_HEADER.TXT
- MiceSamples_RP_Xevo/10809_016_20181011_S8.raw/_INLET.INF
- MiceSamples_RP_Xevo/10809_016_20181011_S9.mzML
- MiceSamples_RP_Xevo/10809_016_20181011_S9.raw/
- MiceSamples_RP_Xevo/10809_016_20181011_S9.raw/_extern.inf
[truncated: 240 more entries]
