# Supplementary material for: The quorum sensing peptide EntF* promotes colorectal cancer metastasis in mice: a new factor in the host-microbiome interaction
Source: BMC Biol. 2022 Jun 27;20:151. doi: 10.1186/s12915-022-01317-z (PMC9238271; doi:10.1186/s12915-022-01317-z)
Supplement: Supplementary file 4 — Additional file 4. Raw data LC1-MS1 files mice samples. [file 12915_2022_1317_MOESM4_ESM.zip › MiceSamples_RP_Xevo/10809_016_20181011_S18.raw/_HEADER.TXT]

$$ Version: 01.00
$$ Acquired Name: 10809_016_20181011_S18
$$ Acquired Date: 05-Dec-2018
$$ Acquired Time: 12:36:59
$$ Job Code: 10809_016_QSP76_invivo_20181011
$$ Task Code: 
$$ User Name: 
$$ Instrument: XEVO-TQS#WAA362
$$ Conditions: 
$$ Laboratory Name: 
$$ Sample Description: 
$$ Solvent Delay: 0.0000
$$ Submitter: 
$$ SampleID: 
$$ Bottle Number: 1:13
$$ Plate Desc: 01TL,XY,SD,1: 6,2: 8,3:140.0,4:140.0,5:  0.0,6:  0.0,7:O,8:O,9:1280.0,10:860.0,11:320.0,12:120.0,13:150.0,14: 83.0
$$ Cal MS1 Static: -9.693432304142080e-2,1.000428454355520e0,-1.009440436833713e-6,8.645542425796400e-10,-2.197597301524562e-13,T0
$$ Cal MS2 Static: -3.805684072472735e-2,1.000726999223934e0,-9.674207429222481e-7,5.146451429033543e-10,-8.856855697841912e-14,T0
$$ Associated Datafile: 
$$ Cal MS1 Static Params: 15,2048,0.00,2033.00,3.0,15.0,0.8,Phosphoricpos2,MS1_1
$$ Cal MS1 Dynamic Params: 2,2048,20.4600,-1.00,2.8,14.5,0.3,Phosphoricpos2,SCNMS1
$$ Cal MS1 Fast Params: 2,2048,1.0230,-1.00,2.8,14.5,0.3,Phosphoricpos2,FASTMS1
$$ Cal MS2 Static Params: 60,1963,0.00,5.00,2.8,14.5,0.6,Phosphoricpos2,STATMS2
$$ Cal MS2 Dynamic Params: 2,2048,20.4600,-1.00,2.8,14.5,0.6,Phosphoricpos2,SCNMS2
$$ Cal MS2 Fast Params: 2,2048,0.2046,-1.00,2.8,14.5,0.6,Phosphoricpos2,FASTMS2
$$ Cal Time: 10:30
$$ Cal Date: 10/09/18
$$ Analog Channel 1 Offset: 0.000
$$ Analog Channel 2 Offset: 0.000
$$ Analog Channel 3 Offset: 0.000
$$ Analog Channel 4 Offset: 0.000
$$ Mux Stream: 0
$$ Cal Temperature: 0.0000000
$$ Inlet Method: C:\MassLynx_Project\2018_223_QSP76_invivo.PRO\ACQUDB\2018_167_inlet_method_Q76_gradient4
$$ Inlet Prerun Method: 
$$ Inlet Postrun Method: 
$$ Inlet Switch Method: 
$$ HPLC Method: 
$$ MS Method: C:\MassLynx_Project\2018_223_QSP76_invivo.PRO\ACQUDB\2018_167_MS_method_Q76_gradient4.EXP
$$ Tune Method: C:\MassLynx_Project\2018_223_QSP76_invivo.PRO\ACQUDB\2018_106_Tune_File.IPR
$$ FractionLynx Method: 
$$ Spare1: 
$$ Spare2: 
$$ Spare3: 
$$ Spare4: 
$$ Spare5: 
$$ Reinjections: 0
$$ PIC MRM Function:  1,2
$$ PIC Scan Function: 3,2
$$ ScanWave Func List: 3,4
$$ Calibration File: C:\Users\Administrator\Desktop\20181009.cal
$$ Cal Function 1: 0.000000000000000e0,1.000000000000000e0,T0
$$ Cal Function 2: 0.000000000000000e0,1.000000000000000e0,T0
$$ Cal Function 3: 4.748831835779996e-1,9.980550129820363e-1,3.099853746353282e-6,-1.748200140065705e-9,3.433564219459260e-13,T0
$$ Cal Function 4: 4.748831835779996e-1,9.980550129820363e-1,3.099853746353282e-6,-1.748200140065705e-9,3.433564219459260e-13,T0
$$ Cal StdDev Function 1: 0.000000000000000e0
$$ Cal StdDev Function 2: 0.000000000000000e0
$$ Cal StdDev Function 3: 2.227486455514404e-2
$$ Cal StdDev Function 4: 2.227486455514404e-2
$$ Cal CoVar 1: 0.000000000000000e0,0.000000000000000e0,0.000000000000000e0
$$ Cal CoVar 2: 0.000000000000000e0,0.000000000000000e0,0.000000000000000e0
$$ Cal CoVar 3: 0.000000000000000e0,0.000000000000000e0,0.000000000000000e0,0.000000000000000e0,0.000000000000000e0,0.000000000000000e0,0.000000000000000e0,0.000000000000000e0,0.000000000000000e0,0.000000000000000e0,0.000000000000000e0,0.000000000000000e0,0.000000000000000e0,0.000000000000000e0,0.000000000000000e0
$$ Cal CoVar 4: 0.000000000000000e0,0.000000000000000e0,0.000000000000000e0,0.000000000000000e0,0.000000000000000e0,0.000000000000000e0,0.000000000000000e0,0.000000000000000e0,0.000000000000000e0,0.000000000000000e0,0.000000000000000e0,0.000000000000000e0,0.000000000000000e0,0.000000000000000e0,0.000000000000000e0
