# Supplementary material for: The quorum sensing peptide EntF* promotes colorectal cancer metastasis in mice: a new factor in the host-microbiome interaction
Source: BMC Biol. 2022 Jun 27;20:151. doi: 10.1186/s12915-022-01317-z (PMC9238271; doi:10.1186/s12915-022-01317-z)
Supplement: Supplementary file 6 — Additional file 6. Raw data LC1-MS1 verification files. [file 12915_2022_1317_MOESM6_ESM.zip]

Archive with 289 entries (266 files):
- Verification_Xevo_RP/
- Verification_Xevo_RP/8575_162_blank.raw/
- Verification_Xevo_RP/8575_162_blank.raw/_extern.inf
- Verification_Xevo_RP/8575_162_blank.raw/_FUNC001.CMP
- Verification_Xevo_RP/8575_162_blank.raw/_FUNC001.DAT
- Verification_Xevo_RP/8575_162_blank.raw/_FUNC001.EE
- Verification_Xevo_RP/8575_162_blank.raw/_FUNC001.IDX
- Verification_Xevo_RP/8575_162_blank.raw/_FUNC001.STS
- Verification_Xevo_RP/8575_162_blank.raw/_FUNC002.DAT
- Verification_Xevo_RP/8575_162_blank.raw/_FUNC002.IDX
- Verification_Xevo_RP/8575_162_blank.raw/_FUNC002.STS
- Verification_Xevo_RP/8575_162_blank.raw/_FUNCTNS.INF
- Verification_Xevo_RP/8575_162_blank.raw/_HEADER.TXT
- Verification_Xevo_RP/8575_162_blank.raw/_INLET.INF
- Verification_Xevo_RP/8575_162_blank_2.raw/
- Verification_Xevo_RP/8575_162_blank_2.raw/_extern.inf
- Verification_Xevo_RP/8575_162_blank_2.raw/_FUNC001.CMP
- Verification_Xevo_RP/8575_162_blank_2.raw/_FUNC001.DAT
- Verification_Xevo_RP/8575_162_blank_2.raw/_FUNC001.EE
- Verification_Xevo_RP/8575_162_blank_2.raw/_FUNC001.IDX
- Verification_Xevo_RP/8575_162_blank_2.raw/_FUNC001.STS
- Verification_Xevo_RP/8575_162_blank_2.raw/_FUNCTNS.INF
- Verification_Xevo_RP/8575_162_blank_2.raw/_HEADER.TXT
- Verification_Xevo_RP/8575_162_blank_2.raw/_INLET.INF
- Verification_Xevo_RP/8575_162_blank_3.raw/
- Verification_Xevo_RP/8575_162_blank_3.raw/_extern.inf
- Verification_Xevo_RP/8575_162_blank_3.raw/_FUNC001.CMP
- Verification_Xevo_RP/8575_162_blank_3.raw/_FUNC001.DAT
- Verification_Xevo_RP/8575_162_blank_3.raw/_FUNC001.EE
- Verification_Xevo_RP/8575_162_blank_3.raw/_FUNC001.IDX
- Verification_Xevo_RP/8575_162_blank_3.raw/_FUNC001.STS
- Verification_Xevo_RP/8575_162_blank_3.raw/_FUNCTNS.INF
- Verification_Xevo_RP/8575_162_blank_3.raw/_HEADER.TXT
- Verification_Xevo_RP/8575_162_blank_3.raw/_INLET.INF
- Verification_Xevo_RP/8575_162_Placebo_1.raw/
- Verification_Xevo_RP/8575_162_Placebo_1.raw/_extern.inf
- Verification_Xevo_RP/8575_162_Placebo_1.raw/_FUNC001.CMP
- Verification_Xevo_RP/8575_162_Placebo_1.raw/_FUNC001.DAT
- Verification_Xevo_RP/8575_162_Placebo_1.raw/_FUNC001.EE
- Verification_Xevo_RP/8575_162_Placebo_1.raw/_FUNC001.IDX
- Verification_Xevo_RP/8575_162_Placebo_1.raw/_FUNC001.STS
- Verification_Xevo_RP/8575_162_Placebo_1.raw/_FUNCTNS.INF
- Verification_Xevo_RP/8575_162_Placebo_1.raw/_HEADER.TXT
- Verification_Xevo_RP/8575_162_Placebo_1.raw/_INLET.INF
- Verification_Xevo_RP/8575_162_Placebo_2.raw/
- Verification_Xevo_RP/8575_162_Placebo_2.raw/_extern.inf
- Verification_Xevo_RP/8575_162_Placebo_2.raw/_FUNC001.CMP
- Verification_Xevo_RP/8575_162_Placebo_2.raw/_FUNC001.DAT
- Verification_Xevo_RP/8575_162_Placebo_2.raw/_FUNC001.EE
- Verification_Xevo_RP/8575_162_Placebo_2.raw/_FUNC001.IDX
- Verification_Xevo_RP/8575_162_Placebo_2.raw/_FUNC001.STS
- Verification_Xevo_RP/8575_162_Placebo_2.raw/_FUNCTNS.INF
- Verification_Xevo_RP/8575_162_Placebo_2.raw/_HEADER.TXT
- Verification_Xevo_RP/8575_162_Placebo_2.raw/_INLET.INF
- Verification_Xevo_RP/8575_162_Placebo_3.raw/
- Verification_Xevo_RP/8575_162_Placebo_3.raw/_extern.inf
- Verification_Xevo_RP/8575_162_Placebo_3.raw/_FUNC001.CMP
- Verification_Xevo_RP/8575_162_Placebo_3.raw/_FUNC001.DAT
- Verification_Xevo_RP/8575_162_Placebo_3.raw/_FUNC001.EE
- Verification_Xevo_RP/8575_162_Placebo_3.raw/_FUNC001.IDX
- Verification_Xevo_RP/8575_162_Placebo_3.raw/_FUNC001.STS
- Verification_Xevo_RP/8575_162_Placebo_3.raw/_FUNCTNS.INF
- Verification_Xevo_RP/8575_162_Placebo_3.raw/_HEADER.TXT
- Verification_Xevo_RP/8575_162_Placebo_3.raw/_INLET.INF
- Verification_Xevo_RP/8575_162_QSP76_200pM_diluent.raw/
- Verification_Xevo_RP/8575_162_QSP76_200pM_diluent.raw/_extern.inf
- Verification_Xevo_RP/8575_162_QSP76_200pM_diluent.raw/_FUNC001.CMP
- Verification_Xevo_RP/8575_162_QSP76_200pM_diluent.raw/_FUNC001.DAT
- Verification_Xevo_RP/8575_162_QSP76_200pM_diluent.raw/_FUNC001.EE
- Verification_Xevo_RP/8575_162_QSP76_200pM_diluent.raw/_FUNC001.IDX
- Verification_Xevo_RP/8575_162_QSP76_200pM_diluent.raw/_FUNC001.STS
- Verification_Xevo_RP/8575_162_QSP76_200pM_diluent.raw/_FUNC002.DAT
- Verification_Xevo_RP/8575_162_QSP76_200pM_diluent.raw/_FUNC002.IDX
- Verification_Xevo_RP/8575_162_QSP76_200pM_diluent.raw/_FUNC002.STS
- Verification_Xevo_RP/8575_162_QSP76_200pM_diluent.raw/_FUNCTNS.INF
- Verification_Xevo_RP/8575_162_QSP76_200pM_diluent.raw/_HEADER.TXT
- Verification_Xevo_RP/8575_162_QSP76_200pM_diluent.raw/_INLET.INF
- Verification_Xevo_RP/8575_162_QSP76_200pM_serum.raw/
- Verification_Xevo_RP/8575_162_QSP76_200pM_serum.raw/_extern.inf
- Verification_Xevo_RP/8575_162_QSP76_200pM_serum.raw/_FUNC001.CMP
- Verification_Xevo_RP/8575_162_QSP76_200pM_serum.raw/_FUNC001.DAT
- Verification_Xevo_RP/8575_162_QSP76_200pM_serum.raw/_FUNC001.EE
- Verification_Xevo_RP/8575_162_QSP76_200pM_serum.raw/_FUNC001.IDX
- Verification_Xevo_RP/8575_162_QSP76_200pM_serum.raw/_FUNC001.STS
- Verification_Xevo_RP/8575_162_QSP76_200pM_serum.raw/_FUNC002.DAT
- Verification_Xevo_RP/8575_162_QSP76_200pM_serum.raw/_FUNC002.IDX
- Verification_Xevo_RP/8575_162_QSP76_200pM_serum.raw/_FUNC002.STS
- Verification_Xevo_RP/8575_162_QSP76_200pM_serum.raw/_FUNCTNS.INF
- Verification_Xevo_RP/8575_162_QSP76_200pM_serum.raw/_HEADER.TXT
- Verification_Xevo_RP/8575_162_QSP76_200pM_serum.raw/_INLET.INF
- Verification_Xevo_RP/8575_162_serum_100pM_1.raw/
- Verification_Xevo_RP/8575_162_serum_100pM_1.raw/_extern.inf
- Verification_Xevo_RP/8575_162_serum_100pM_1.raw/_FUNC001.CMP
- Verification_Xevo_RP/8575_162_serum_100pM_1.raw/_FUNC001.DAT
- Verification_Xevo_RP/8575_162_serum_100pM_1.raw/_FUNC001.EE
- Verification_Xevo_RP/8575_162_serum_100pM_1.raw/_FUNC001.IDX
- Verification_Xevo_RP/8575_162_serum_100pM_1.raw/_FUNC001.STS
- Verification_Xevo_RP/8575_162_serum_100pM_1.raw/_FUNC002.DAT
- Verification_Xevo_RP/8575_162_serum_100pM_1.raw/_FUNC002.IDX
- Verification_Xevo_RP/8575_162_serum_100pM_1.raw/_FUNC002.STS
- Verification_Xevo_RP/8575_162_serum_100pM_1.raw/_FUNCTNS.INF
- Verification_Xevo_RP/8575_162_serum_100pM_1.raw/_HEADER.TXT
- Verification_Xevo_RP/8575_162_serum_100pM_1.raw/_INLET.INF
- Verification_Xevo_RP/8575_162_serum_100pM_2.raw/
- Verification_Xevo_RP/8575_162_serum_100pM_2.raw/_extern.inf
- Verification_Xevo_RP/8575_162_serum_100pM_2.raw/_FUNC001.CMP
- Verification_Xevo_RP/8575_162_serum_100pM_2.raw/_FUNC001.DAT
- Verification_Xevo_RP/8575_162_serum_100pM_2.raw/_FUNC001.EE
- Verification_Xevo_RP/8575_162_serum_100pM_2.raw/_FUNC001.IDX
- Verification_Xevo_RP/8575_162_serum_100pM_2.raw/_FUNC001.STS
- Verification_Xevo_RP/8575_162_serum_100pM_2.raw/_FUNC002.DAT
- Verification_Xevo_RP/8575_162_serum_100pM_2.raw/_FUNC002.IDX
- Verification_Xevo_RP/8575_162_serum_100pM_2.raw/_FUNC002.STS
- Verification_Xevo_RP/8575_162_serum_100pM_2.raw/_FUNCTNS.INF
- Verification_Xevo_RP/8575_162_serum_100pM_2.raw/_HEADER.TXT
- Verification_Xevo_RP/8575_162_serum_100pM_2.raw/_INLET.INF
- Verification_Xevo_RP/8575_162_serum_100pM_3.raw/
- Verification_Xevo_RP/8575_162_serum_100pM_3.raw/_extern.inf
- Verification_Xevo_RP/8575_162_serum_100pM_3.raw/_FUNC001.CMP
- Verification_Xevo_RP/8575_162_serum_100pM_3.raw/_FUNC001.DAT
- Verification_Xevo_RP/8575_162_serum_100pM_3.raw/_FUNC001.EE
- Verification_Xevo_RP/8575_162_serum_100pM_3.raw/_FUNC001.IDX
- Verification_Xevo_RP/8575_162_serum_100pM_3.raw/_FUNC001.STS
- Verification_Xevo_RP/8575_162_serum_100pM_3.raw/_FUNC002.DAT
- Verification_Xevo_RP/8575_162_serum_100pM_3.raw/_FUNC002.IDX
- Verification_Xevo_RP/8575_162_serum_100pM_3.raw/_FUNC002.STS
- Verification_Xevo_RP/8575_162_serum_100pM_3.raw/_FUNCTNS.INF
- Verification_Xevo_RP/8575_162_serum_100pM_3.raw/_HEADER.TXT
- Verification_Xevo_RP/8575_162_serum_100pM_3.raw/_INLET.INF
- Verification_Xevo_RP/8575_162_serum_100pM_4.raw/
- Verification_Xevo_RP/8575_162_serum_100pM_4.raw/_extern.inf
- Verification_Xevo_RP/8575_162_serum_100pM_4.raw/_FUNC001.CMP
- Verification_Xevo_RP/8575_162_serum_100pM_4.raw/_FUNC001.DAT
- Verification_Xevo_RP/8575_162_serum_100pM_4.raw/_FUNC001.EE
- Verification_Xevo_RP/8575_162_serum_100pM_4.raw/_FUNC001.IDX
- Verification_Xevo_RP/8575_162_serum_100pM_4.raw/_FUNC001.STS
- Verification_Xevo_RP/8575_162_serum_100pM_4.raw/_FUNCTNS.INF
- Verification_Xevo_RP/8575_162_serum_100pM_4.raw/_HEADER.TXT
- Verification_Xevo_RP/8575_162_serum_100pM_4.raw/_INLET.INF
- Verification_Xevo_RP/8575_162_serum_1nM_1.raw/
- Verification_Xevo_RP/8575_162_serum_1nM_1.raw/_extern.inf
- Verification_Xevo_RP/8575_162_serum_1nM_1.raw/_FUNC001.CMP
- Verification_Xevo_RP/8575_162_serum_1nM_1.raw/_FUNC001.DAT
- Verification_Xevo_RP/8575_162_serum_1nM_1.raw/_FUNC001.EE
- Verification_Xevo_RP/8575_162_serum_1nM_1.raw/_FUNC001.IDX
- Verification_Xevo_RP/8575_162_serum_1nM_1.raw/_FUNC001.STS
- Verification_Xevo_RP/8575_162_serum_1nM_1.raw/_FUNC002.DAT
- Verification_Xevo_RP/8575_162_serum_1nM_1.raw/_FUNC002.IDX
- Verification_Xevo_RP/8575_162_serum_1nM_1.raw/_FUNC002.STS
- Verification_Xevo_RP/8575_162_serum_1nM_1.raw/_FUNCTNS.INF
- Verification_Xevo_RP/8575_162_serum_1nM_1.raw/_HEADER.TXT
- Verification_Xevo_RP/8575_162_serum_1nM_1.raw/_INLET.INF
- Verification_Xevo_RP/8575_162_serum_1nM_2.raw/
- Verification_Xevo_RP/8575_162_serum_1nM_2.raw/_extern.inf
- Verification_Xevo_RP/8575_162_serum_1nM_2.raw/_FUNC001.CMP
- Verification_Xevo_RP/8575_162_serum_1nM_2.raw/_FUNC001.DAT
- Verification_Xevo_RP/8575_162_serum_1nM_2.raw/_FUNC001.EE
- Verification_Xevo_RP/8575_162_serum_1nM_2.raw/_FUNC001.IDX
- Verification_Xevo_RP/8575_162_serum_1nM_2.raw/_FUNC001.STS
- Verification_Xevo_RP/8575_162_serum_1nM_2.raw/_FUNC002.DAT
- Verification_Xevo_RP/8575_162_serum_1nM_2.raw/_FUNC002.IDX
- Verification_Xevo_RP/8575_162_serum_1nM_2.raw/_FUNC002.STS
- Verification_Xevo_RP/8575_162_serum_1nM_2.raw/_FUNCTNS.INF
- Verification_Xevo_RP/8575_162_serum_1nM_2.raw/_HEADER.TXT
- Verification_Xevo_RP/8575_162_serum_1nM_2.raw/_INLET.INF
- Verification_Xevo_RP/8575_162_serum_200pM_1.raw/
- Verification_Xevo_RP/8575_162_serum_200pM_1.raw/_extern.inf
- Verification_Xevo_RP/8575_162_serum_200pM_1.raw/_FUNC001.CMP
- Verification_Xevo_RP/8575_162_serum_200pM_1.raw/_FUNC001.DAT
- Verification_Xevo_RP/8575_162_serum_200pM_1.raw/_FUNC001.EE
- Verification_Xevo_RP/8575_162_serum_200pM_1.raw/_FUNC001.IDX
- Verification_Xevo_RP/8575_162_serum_200pM_1.raw/_FUNC001.STS
- Verification_Xevo_RP/8575_162_serum_200pM_1.raw/_FUNC002.DAT
- Verification_Xevo_RP/8575_162_serum_200pM_1.raw/_FUNC002.IDX
- Verification_Xevo_RP/8575_162_serum_200pM_1.raw/_FUNC002.STS
- Verification_Xevo_RP/8575_162_serum_200pM_1.raw/_FUNCTNS.INF
- Verification_Xevo_RP/8575_162_serum_200pM_1.raw/_HEADER.TXT
- Verification_Xevo_RP/8575_162_serum_200pM_1.raw/_INLET.INF
- Verification_Xevo_RP/8575_162_serum_200pM_2.raw/
- Verification_Xevo_RP/8575_162_serum_200pM_2.raw/_extern.inf
- Verification_Xevo_RP/8575_162_serum_200pM_2.raw/_FUNC001.CMP
- Verification_Xevo_RP/8575_162_serum_200pM_2.raw/_FUNC001.DAT
- Verification_Xevo_RP/8575_162_serum_200pM_2.raw/_FUNC001.EE
- Verification_Xevo_RP/8575_162_serum_200pM_2.raw/_FUNC001.IDX
- Verification_Xevo_RP/8575_162_serum_200pM_2.raw/_FUNC001.STS
- Verification_Xevo_RP/8575_162_serum_200pM_2.raw/_FUNC002.DAT
- Verification_Xevo_RP/8575_162_serum_200pM_2.raw/_FUNC002.IDX
- Verification_Xevo_RP/8575_162_serum_200pM_2.raw/_FUNC002.STS
- Verification_Xevo_RP/8575_162_serum_200pM_2.raw/_FUNCTNS.INF
- Verification_Xevo_RP/8575_162_serum_200pM_2.raw/_HEADER.TXT
- Verification_Xevo_RP/8575_162_serum_200pM_2.raw/_INLET.INF
- Verification_Xevo_RP/8575_162_serum_200pM_3.raw/
- Verification_Xevo_RP/8575_162_serum_200pM_3.raw/_extern.inf
- Verification_Xevo_RP/8575_162_serum_200pM_3.raw/_FUNC001.CMP
- Verification_Xevo_RP/8575_162_serum_200pM_3.raw/_FUNC001.DAT
- Verification_Xevo_RP/8575_162_serum_200pM_3.raw/_FUNC001.EE
- Verification_Xevo_RP/8575_162_serum_200pM_3.raw/_FUNC001.IDX
- Verification_Xevo_RP/8575_162_serum_200pM_3.raw/_FUNC001.STS
- Verification_Xevo_RP/8575_162_serum_200pM_3.raw/_FUNC002.DAT
- Verification_Xevo_RP/8575_162_serum_200pM_3.raw/_FUNC002.IDX
- Verification_Xevo_RP/8575_162_serum_200pM_3.raw/_FUNC002.STS
- Verification_Xevo_RP/8575_162_serum_200pM_3.raw/_FUNCTNS.INF
- Verification_Xevo_RP/8575_162_serum_200pM_3.raw/_HEADER.TXT
- Verification_Xevo_RP/8575_162_serum_200pM_3.raw/_INLET.INF
- Verification_Xevo_RP/8575_162_serum_200pM_4.raw/
- Verification_Xevo_RP/8575_162_serum_200pM_4.raw/_extern.inf
- Verification_Xevo_RP/8575_162_serum_200pM_4.raw/_FUNC001.CMP
- Verification_Xevo_RP/8575_162_serum_200pM_4.raw/_FUNC001.DAT
- Verification_Xevo_RP/8575_162_serum_200pM_4.raw/_FUNC001.EE
- Verification_Xevo_RP/8575_162_serum_200pM_4.raw/_FUNC001.IDX
- Verification_Xevo_RP/8575_162_serum_200pM_4.raw/_FUNC001.STS
- Verification_Xevo_RP/8575_162_serum_200pM_4.raw/_FUNC002.DAT
- Verification_Xevo_RP/8575_162_serum_200pM_4.raw/_FUNC002.IDX
- Verification_Xevo_RP/8575_162_serum_200pM_4.raw/_FUNC002.STS
- Verification_Xevo_RP/8575_162_serum_200pM_4.raw/_FUNCTNS.INF
- Verification_Xevo_RP/8575_162_serum_200pM_4.raw/_HEADER.TXT
- Verification_Xevo_RP/8575_162_serum_200pM_4.raw/_INLET.INF
- Verification_Xevo_RP/8575_162_serum_250pM.raw/
- Verification_Xevo_RP/8575_162_serum_250pM.raw/_extern.inf
- Verification_Xevo_RP/8575_162_serum_250pM.raw/_FUNC001.CMP
- Verification_Xevo_RP/8575_162_serum_250pM.raw/_FUNC001.DAT
- Verification_Xevo_RP/8575_162_serum_250pM.raw/_FUNC001.EE
- Verification_Xevo_RP/8575_162_serum_250pM.raw/_FUNC001.IDX
- Verification_Xevo_RP/8575_162_serum_250pM.raw/_FUNC001.STS
- Verification_Xevo_RP/8575_162_serum_250pM.raw/_FUNC002.DAT
- Verification_Xevo_RP/8575_162_serum_250pM.raw/_FUNC002.IDX
- Verification_Xevo_RP/8575_162_serum_250pM.raw/_FUNC002.STS
- Verification_Xevo_RP/8575_162_serum_250pM.raw/_FUNCTNS.INF
- Verification_Xevo_RP/8575_162_serum_250pM.raw/_HEADER.TXT
- Verification_Xevo_RP/8575_162_serum_250pM.raw/_INLET.INF
- Verification_Xevo_RP/8575_162_serum_500pM_QC1.raw/
- Verification_Xevo_RP/8575_162_serum_500pM_QC1.raw/_extern.inf
- Verification_Xevo_RP/8575_162_serum_500pM_QC1.raw/_FUNC001.CMP
- Verification_Xevo_RP/8575_162_serum_500pM_QC1.raw/_FUNC001.DAT
- Verification_Xevo_RP/8575_162_serum_500pM_QC1.raw/_FUNC001.EE
- Verification_Xevo_RP/8575_162_serum_500pM_QC1.raw/_FUNC001.IDX
- Verification_Xevo_RP/8575_162_serum_500pM_QC1.raw/_FUNC001.STS
- Verification_Xevo_RP/8575_162_serum_500pM_QC1.raw/_FUNC002.DAT
- Verification_Xevo_RP/8575_162_serum_500pM_QC1.raw/_FUNC002.IDX
- Verification_Xevo_RP/8575_162_serum_500pM_QC1.raw/_FUNC002.STS
- Verification_Xevo_RP/8575_162_serum_500pM_QC1.raw/_FUNCTNS.INF
- Verification_Xevo_RP/8575_162_serum_500pM_QC1.raw/_HEADER.TXT
- Verification_Xevo_RP/8575_162_serum_500pM_QC1.raw/_INLET.INF
- Verification_Xevo_RP/8575_162_serum_500pM_QC2.raw/
- Verification_Xevo_RP/8575_162_serum_500pM_QC2.raw/_extern.inf
- Verification_Xevo_RP/8575_162_serum_500pM_QC2.raw/_FUNC001.CMP
- Verification_Xevo_RP/8575_162_serum_500pM_QC2.raw/_FUNC001.DAT
- Verification_Xevo_RP/8575_162_serum_500pM_QC2.raw/_FUNC001.EE
- Verification_Xevo_RP/8575_162_serum_500pM_QC2.raw/_FUNC001.IDX
- Verification_Xevo_RP/8575_162_serum_500pM_QC2.raw/_FUNC001.STS
- Verification_Xevo_RP/8575_162_serum_500pM_QC2.raw/_FUNC002.DAT
- Verification_Xevo_RP/8575_162_serum_500pM_QC2.raw/_FUNC002.IDX
- Verification_Xevo_RP/8575_162_serum_500pM_QC2.raw/_FUNC002.STS
- Verification_Xevo_RP/8575_162_serum_500pM_QC2.raw/_FUNCTNS.INF
- Verification_Xevo_RP/8575_162_serum_500pM_QC2.raw/_HEADER.TXT
- Verification_Xevo_RP/8575_162_serum_500pM_QC2.raw/_INLET.INF
- Verification_Xevo_RP/8575_162_serum_500pM_QC3.raw/
- Verification_Xevo_RP/8575_162_serum_500pM_QC3.raw/_extern.inf
- Verification_Xevo_RP/8575_162_serum_500pM_QC3.raw/_FUNC001.CMP
- Verification_Xevo_RP/8575_162_serum_500pM_QC3.raw/_FUNC001.DAT
- Verification_Xevo_RP/8575_162_serum_500pM_QC3.raw/_FUNC001.EE
- Verification_Xevo_RP/8575_162_serum_500pM_QC3.raw/_FUNC001.IDX
- Verification_Xevo_RP/8575_162_serum_500pM_QC3.raw/_FUNC001.STS
- Verification_Xevo_RP/8575_162_serum_500pM_QC3.raw/_FUNC002.DAT
- Verification_Xevo_RP/8575_162_serum_500pM_QC3.raw/_FUNC002.IDX
- Verification_Xevo_RP/8575_162_serum_500pM_QC3.raw/_FUNC002.STS
- Verification_Xevo_RP/8575_162_serum_500pM_QC3.raw/_FUNCTNS.INF
- Verification_Xevo_RP/8575_162_serum_500pM_QC3.raw/_HEADER.TXT
- Verification_Xevo_RP/8575_162_serum_500pM_QC3.raw/_INLET.INF
- Verification_Xevo_RP/Verification_blank.mzML
- Verification_Xevo_RP/Verification_blank_2.mzML
- Verification_Xevo_RP/Verification_blank_3.mzML
- Verification_Xevo_RP/Verification_Placebo_1.mzML
- Verification_Xevo_RP/Verification_Placebo_2.mzML
- Verification_Xevo_RP/Verification_Placebo_3.mzML
- Verification_Xevo_RP/Verification_serum_100pM_1.mzML
- Verification_Xevo_RP/Verification_serum_100pM_2.mzML
- Verification_Xevo_RP/Verification_serum_100pM_3.mzML
- Verification_Xevo_RP/Verification_serum_100pM_4.mzML
- Verification_Xevo_RP/Verification_serum_1nM_1.mzML
- Verification_Xevo_RP/Verification_serum_1nM_2.mzML
- Verification_Xevo_RP/Verification_serum_200pM_1.mzML
- Verification_Xevo_RP/Verification_serum_200pM_2.mzML
- Verification_Xevo_RP/Verification_serum_200pM_3.mzML
- Verification_Xevo_RP/Verification_serum_200pM_4.mzML
- Verification_Xevo_RP/Verification_serum_250pM.mzML
- Verification_Xevo_RP/Verification_serum_500pM_QC1.mzML
- Verification_Xevo_RP/Verification_serum_500pM_QC2.mzML
- Verification_Xevo_RP/Verification_serum_500pM_QC3.mzML
