# Supplementary material for: The quorum sensing peptide EntF* promotes colorectal cancer metastasis in mice: a new factor in the host-microbiome interaction
Source: BMC Biol. 2022 Jun 27;20:151. doi: 10.1186/s12915-022-01317-z (PMC9238271; doi:10.1186/s12915-022-01317-z)
Supplement: Supplementary file 7 — Additional file 7. Raw data LC1-MS3 files mice samples. [file 12915_2022_1317_MOESM7_ESM.zip]

Archive with 23 entries (20 files):
- MiceSamples_RP_Q Exactive/
- MiceSamples_RP_Q Exactive/mzML/
- MiceSamples_RP_Q Exactive/mzML/10809_022_Blank2.mzML
- MiceSamples_RP_Q Exactive/mzML/10809_022_Sample_20181011_S10.mzML
- MiceSamples_RP_Q Exactive/mzML/10809_022_Sample_20181011_S11.mzML
- MiceSamples_RP_Q Exactive/mzML/10809_022_Sample_20181011_S12.mzML
- MiceSamples_RP_Q Exactive/mzML/10809_022_Sample_20181011_S13.mzML
- MiceSamples_RP_Q Exactive/mzML/10809_022_Sample_20181011_S16.mzML
- MiceSamples_RP_Q Exactive/mzML/10809_022_Sample_20181011_S7.mzML
- MiceSamples_RP_Q Exactive/mzML/10809_022_Sample_20181011_S8.mzML
- MiceSamples_RP_Q Exactive/mzML/10809_022_Sample_20181011_S9.mzML
- MiceSamples_RP_Q Exactive/mzML/1ngml_secondtime_01.mzML
- MiceSamples_RP_Q Exactive/RAW/
- MiceSamples_RP_Q Exactive/RAW/10809_022_Blank2.raw
- MiceSamples_RP_Q Exactive/RAW/10809_022_Sample_20181011_S10.raw
- MiceSamples_RP_Q Exactive/RAW/10809_022_Sample_20181011_S11.raw
- MiceSamples_RP_Q Exactive/RAW/10809_022_Sample_20181011_S12.raw
- MiceSamples_RP_Q Exactive/RAW/10809_022_Sample_20181011_S13.raw
- MiceSamples_RP_Q Exactive/RAW/10809_022_Sample_20181011_S16.raw
- MiceSamples_RP_Q Exactive/RAW/10809_022_Sample_20181011_S7.raw
- MiceSamples_RP_Q Exactive/RAW/10809_022_Sample_20181011_S8.raw
- MiceSamples_RP_Q Exactive/RAW/10809_022_Sample_20181011_S9.raw
- MiceSamples_RP_Q Exactive/RAW/1ngml_secondtime_01.raw
