# Supplementary material for: The quorum sensing peptide EntF* promotes colorectal cancer metastasis in mice: a new factor in the host-microbiome interaction
Source: BMC Biol. 2022 Jun 27;20:151. doi: 10.1186/s12915-022-01317-z (PMC9238271; doi:10.1186/s12915-022-01317-z)
Supplement: Supplementary file 8 — Additional file 8. Raw data LC1-MS2 files mice samples. [file 12915_2022_1317_MOESM8_ESM.zip]

Archive with 93 entries (81 files):
- MiceSamples_RP_Synapt/
- MiceSamples_RP_Synapt/mzML/
- MiceSamples_RP_Synapt/mzML/10809_017_MSMS_QSP76_500NM_30VTRAP.mzML
- MiceSamples_RP_Synapt/mzML/10809_020_sample_20181011_S10.mzML
- MiceSamples_RP_Synapt/mzML/10809_020_sample_20181011_S11.mzML
- MiceSamples_RP_Synapt/mzML/10809_020_sample_20181011_S12.mzML
- MiceSamples_RP_Synapt/mzML/10809_020_sample_20181011_S13.mzML
- MiceSamples_RP_Synapt/mzML/10809_020_sample_20181011_S16.mzML
- MiceSamples_RP_Synapt/mzML/10809_020_sample_20181011_S7.mzML
- MiceSamples_RP_Synapt/mzML/10809_020_sample_20181011_S8.mzML
- MiceSamples_RP_Synapt/mzML/10809_020_sample_20181011_S9.mzML
- MiceSamples_RP_Synapt/RAW/
- MiceSamples_RP_Synapt/RAW/10809_017_MSMS_QSP76_500NM_30VTRAP.raw/
- MiceSamples_RP_Synapt/RAW/10809_017_MSMS_QSP76_500NM_30VTRAP.raw/_extern.inf
- MiceSamples_RP_Synapt/RAW/10809_017_MSMS_QSP76_500NM_30VTRAP.raw/_FUNC001.DAT
- MiceSamples_RP_Synapt/RAW/10809_017_MSMS_QSP76_500NM_30VTRAP.raw/_FUNC001.IDX
- MiceSamples_RP_Synapt/RAW/10809_017_MSMS_QSP76_500NM_30VTRAP.raw/_FUNC001.STS
- MiceSamples_RP_Synapt/RAW/10809_017_MSMS_QSP76_500NM_30VTRAP.raw/_FUNCTNS.INF
- MiceSamples_RP_Synapt/RAW/10809_017_MSMS_QSP76_500NM_30VTRAP.raw/_HEADER.TXT
- MiceSamples_RP_Synapt/RAW/10809_017_MSMS_QSP76_500NM_30VTRAP.raw/_HISTORY.INF
- MiceSamples_RP_Synapt/RAW/10809_020_sample_20181011_S10.raw/
- MiceSamples_RP_Synapt/RAW/10809_020_sample_20181011_S10.raw/_extern.inf
- MiceSamples_RP_Synapt/RAW/10809_020_sample_20181011_S10.raw/_FUNC001.DAT
- MiceSamples_RP_Synapt/RAW/10809_020_sample_20181011_S10.raw/_FUNC001.IDX
- MiceSamples_RP_Synapt/RAW/10809_020_sample_20181011_S10.raw/_FUNC001.STS
- MiceSamples_RP_Synapt/RAW/10809_020_sample_20181011_S10.raw/_FUNCTNS.INF
- MiceSamples_RP_Synapt/RAW/10809_020_sample_20181011_S10.raw/_HEADER.TXT
- MiceSamples_RP_Synapt/RAW/10809_020_sample_20181011_S10.raw/_INLET.INF
- MiceSamples_RP_Synapt/RAW/10809_020_sample_20181011_S11.raw/
- MiceSamples_RP_Synapt/RAW/10809_020_sample_20181011_S11.raw/_extern.inf
- MiceSamples_RP_Synapt/RAW/10809_020_sample_20181011_S11.raw/_FUNC001.DAT
- MiceSamples_RP_Synapt/RAW/10809_020_sample_20181011_S11.raw/_FUNC001.IDX
- MiceSamples_RP_Synapt/RAW/10809_020_sample_20181011_S11.raw/_FUNC001.STS
- MiceSamples_RP_Synapt/RAW/10809_020_sample_20181011_S11.raw/_FUNCTNS.INF
- MiceSamples_RP_Synapt/RAW/10809_020_sample_20181011_S11.raw/_HEADER.TXT
- MiceSamples_RP_Synapt/RAW/10809_020_sample_20181011_S11.raw/_INLET.INF
- MiceSamples_RP_Synapt/RAW/10809_020_sample_20181011_S12.raw/
- MiceSamples_RP_Synapt/RAW/10809_020_sample_20181011_S12.raw/_extern.inf
- MiceSamples_RP_Synapt/RAW/10809_020_sample_20181011_S12.raw/_FUNC001.DAT
- MiceSamples_RP_Synapt/RAW/10809_020_sample_20181011_S12.raw/_FUNC001.IDX
- MiceSamples_RP_Synapt/RAW/10809_020_sample_20181011_S12.raw/_FUNC001.STS
- MiceSamples_RP_Synapt/RAW/10809_020_sample_20181011_S12.raw/_FUNCTNS.INF
- MiceSamples_RP_Synapt/RAW/10809_020_sample_20181011_S12.raw/_HEADER.TXT
- MiceSamples_RP_Synapt/RAW/10809_020_sample_20181011_S12.raw/_HISTORY.INF
- MiceSamples_RP_Synapt/RAW/10809_020_sample_20181011_S12.raw/_INLET.INF
- MiceSamples_RP_Synapt/RAW/10809_020_sample_20181011_S13.raw/
- MiceSamples_RP_Synapt/RAW/10809_020_sample_20181011_S13.raw/_extern.inf
- MiceSamples_RP_Synapt/RAW/10809_020_sample_20181011_S13.raw/_FUNC001.DAT
- MiceSamples_RP_Synapt/RAW/10809_020_sample_20181011_S13.raw/_FUNC001.IDX
- MiceSamples_RP_Synapt/RAW/10809_020_sample_20181011_S13.raw/_FUNC001.STS
- MiceSamples_RP_Synapt/RAW/10809_020_sample_20181011_S13.raw/_FUNCTNS.INF
- MiceSamples_RP_Synapt/RAW/10809_020_sample_20181011_S13.raw/_HEADER.TXT
- MiceSamples_RP_Synapt/RAW/10809_020_sample_20181011_S13.raw/_INLET.INF
- MiceSamples_RP_Synapt/RAW/10809_020_sample_20181011_S16.raw/
- MiceSamples_RP_Synapt/RAW/10809_020_sample_20181011_S16.raw/_extern.inf
- MiceSamples_RP_Synapt/RAW/10809_020_sample_20181011_S16.raw/_FUNC001.DAT
- MiceSamples_RP_Synapt/RAW/10809_020_sample_20181011_S16.raw/_FUNC001.IDX
- MiceSamples_RP_Synapt/RAW/10809_020_sample_20181011_S16.raw/_FUNC001.STS
- MiceSamples_RP_Synapt/RAW/10809_020_sample_20181011_S16.raw/_FUNCTNS.INF
- MiceSamples_RP_Synapt/RAW/10809_020_sample_20181011_S16.raw/_HEADER.TXT
- MiceSamples_RP_Synapt/RAW/10809_020_sample_20181011_S16.raw/_HISTORY.INF
- MiceSamples_RP_Synapt/RAW/10809_020_sample_20181011_S16.raw/_INLET.INF
- MiceSamples_RP_Synapt/RAW/10809_020_sample_20181011_S7.raw/
- MiceSamples_RP_Synapt/RAW/10809_020_sample_20181011_S7.raw/_extern.inf
- MiceSamples_RP_Synapt/RAW/10809_020_sample_20181011_S7.raw/_FUNC001.DAT
- MiceSamples_RP_Synapt/RAW/10809_020_sample_20181011_S7.raw/_FUNC001.IDX
- MiceSamples_RP_Synapt/RAW/10809_020_sample_20181011_S7.raw/_FUNC001.STS
- MiceSamples_RP_Synapt/RAW/10809_020_sample_20181011_S7.raw/_FUNCTNS.INF
- MiceSamples_RP_Synapt/RAW/10809_020_sample_20181011_S7.raw/_HEADER.TXT
- MiceSamples_RP_Synapt/RAW/10809_020_sample_20181011_S7.raw/_HISTORY.INF
- MiceSamples_RP_Synapt/RAW/10809_020_sample_20181011_S7.raw/_INLET.INF
- MiceSamples_RP_Synapt/RAW/10809_020_sample_20181011_S7.raw/_PROC001.DAT
- MiceSamples_RP_Synapt/RAW/10809_020_sample_20181011_S7.raw/_PROC001.IDX
- MiceSamples_RP_Synapt/RAW/10809_020_sample_20181011_S7.raw/_PROC001.SIG
- MiceSamples_RP_Synapt/RAW/10809_020_sample_20181011_S7.raw/_PROC001.STS
- MiceSamples_RP_Synapt/RAW/10809_020_sample_20181011_S8.raw/
- MiceSamples_RP_Synapt/RAW/10809_020_sample_20181011_S8.raw/_extern.inf
- MiceSamples_RP_Synapt/RAW/10809_020_sample_20181011_S8.raw/_FUNC001.DAT
- MiceSamples_RP_Synapt/RAW/10809_020_sample_20181011_S8.raw/_FUNC001.IDX
- MiceSamples_RP_Synapt/RAW/10809_020_sample_20181011_S8.raw/_FUNC001.STS
- MiceSamples_RP_Synapt/RAW/10809_020_sample_20181011_S8.raw/_FUNCTNS.INF
- MiceSamples_RP_Synapt/RAW/10809_020_sample_20181011_S8.raw/_HEADER.TXT
- MiceSamples_RP_Synapt/RAW/10809_020_sample_20181011_S8.raw/_HISTORY.INF
- MiceSamples_RP_Synapt/RAW/10809_020_sample_20181011_S8.raw/_INLET.INF
- MiceSamples_RP_Synapt/RAW/10809_020_sample_20181011_S9.raw/
- MiceSamples_RP_Synapt/RAW/10809_020_sample_20181011_S9.raw/_extern.inf
- MiceSamples_RP_Synapt/RAW/10809_020_sample_20181011_S9.raw/_FUNC001.DAT
- MiceSamples_RP_Synapt/RAW/10809_020_sample_20181011_S9.raw/_FUNC001.IDX
- MiceSamples_RP_Synapt/RAW/10809_020_sample_20181011_S9.raw/_FUNC001.STS
- MiceSamples_RP_Synapt/RAW/10809_020_sample_20181011_S9.raw/_FUNCTNS.INF
- MiceSamples_RP_Synapt/RAW/10809_020_sample_20181011_S9.raw/_HEADER.TXT
- MiceSamples_RP_Synapt/RAW/10809_020_sample_20181011_S9.raw/_HISTORY.INF
- MiceSamples_RP_Synapt/RAW/10809_020_sample_20181011_S9.raw/_INLET.INF
