# Supplementary material for: The quorum sensing peptide EntF* promotes colorectal cancer metastasis in mice: a new factor in the host-microbiome interaction
Source: BMC Biol. 2022 Jun 27;20:151. doi: 10.1186/s12915-022-01317-z (PMC9238271; doi:10.1186/s12915-022-01317-z)
Supplement: Supplementary file 8 — Additional file 8. Raw data LC1-MS2 files mice samples. [file 12915_2022_1317_MOESM8_ESM.zip › MiceSamples_RP_Synapt/RAW/10809_017_MSMS_QSP76_500NM_30VTRAP.raw/_HEADER.TXT]

$$ Version: 01.00
$$ Acquired Name: 10809_017_MSMS_QSP76_500NM_30VTRAP
$$ Acquired Date: 26-Nov-2018
$$ Acquired Time: 14:17:20
$$ Job Code: 
$$ Task Code: 
$$ User Name: 
$$ Instrument: SYNAPTG2-Si#NotSet
$$ Conditions: 
$$ Laboratory Name: 
$$ Sample Description: 
$$ Solvent Delay: 0.0000
$$ Submitter: 
$$ SampleID: 
$$ Bottle Number: 
$$ Plate Desc: 
$$ Cal MS1 Static: ,T0
$$ Cal MS2 Static: ,T0
$$ Associated Datafile: 
$$ Cal MS1 Static Params: 0,0,0.00,0.00,0.0,0.0,0.0,,
$$ Cal MS1 Dynamic Params: 100,1800,0.0000,0.00,0.0,0.0,0.0,<V+>ESI_NaFormate_Pos,<V+>Peptide positive 100-1800-2018-1�E
$$ Cal MS1 Fast Params: 0,0,0.0000,0.00,0.0,0.0,0.0,,
$$ Cal MS2 Static Params: 0,0,0.00,0.00,0.0,0.0,0.0,,
$$ Cal MS2 Dynamic Params: 0,0,0.0000,0.00,0.0,0.0,0.0,,
$$ Cal MS2 Fast Params: 0,0,0.0000,0.00,0.0,0.0,0.0,,
$$ Cal Time: 11:35
$$ Cal Date: 11/26/18
$$ Analog Channel 1 Offset: 0.000
$$ Analog Channel 2 Offset: 0.000
$$ Analog Channel 3 Offset: 0.000
$$ Analog Channel 4 Offset: 0.000
$$ Mux Stream: 0
$$ Cal Temperature: 0.0000000
$$ Inlet Method: E:\Masslynx Projects\Druquar.PRO\ACQUDB\methodQSP76
$$ Inlet Prerun Method: 
$$ Inlet Postrun Method: 
$$ Inlet Switch Method: 
$$ HPLC Method: 
$$ MS Method: E:\Masslynx Projects\Druquar.PRO\ACQUDB\MSMS method QSP76.EXP
$$ Tune Method: E:\Masslynx Projects\Druquar.PRO\ACQUDB\Tune NDB.IPR
$$ FractionLynx Method: 
$$ Spare1: 
$$ Spare2: 
$$ Spare3: 
$$ Spare4: 
$$ Spare5: 
$$ Reinjections: 0
$$ PIC MRM Function:  
$$ PIC Scan Function: 0,0
$$ ScanWave Func List: 
$$ Calibration File: 
$$ Cal Function 1: 0.000000000000000e0,1.000000000000000e0,T1
$$ Cal StdDev Function 1: 0.000000000000000e0
$$ Cal CoVar 1: 0.000000000000000e0,0.000000000000000e0,0.000000000000000e0
