# Supplementary material for: The quorum sensing peptide EntF* promotes colorectal cancer metastasis in mice: a new factor in the host-microbiome interaction
Source: BMC Biol. 2022 Jun 27;20:151. doi: 10.1186/s12915-022-01317-z (PMC9238271; doi:10.1186/s12915-022-01317-z)
Supplement: Supplementary file 8 — Additional file 8. Raw data LC1-MS2 files mice samples. [file 12915_2022_1317_MOESM8_ESM.zip › MiceSamples_RP_Synapt/RAW/10809_020_sample_20181011_S16.raw/_INLET.INF]

ACE Experimental Record


Inlet Method File: e:\masslynx projects\druquar.pro\acqudb\methodqsp76

---------------------   Run method parameters   ----------------

-- PUMP --

Waters Acquity SDS
 Run Time: 8.00 min
 Comment:  
 Solvent Selection A: A1 
 Solvent Selection B: B1 
 Low Pressure Limit: 0 psi
 High Pressure Limit: 15000 psi
 Solvent Name A: 93/2/5 H2O/ACN/DMSO + 0.1 FA 
 Solvent Name B: 2/93/5 H2O/ACN/DMSO + 0.1 FA 
 Switch 1: No Change 
 Switch 2: No Change 
 Switch 3: No Change 
 Seal Wash: 120.0 min
 Chart Out 1: System Pressure 
 Chart Out 2: %B 
 System Pressure Data Channel: No 
 Flow Rate Data Channel: No 
 %A Data Channel: No 
 %B Data Channel: No 
 Primary A Pressure Data Channel: No 
 Accumulator A Pressure Data Channel: No 
 Primary B Pressure Data Channel: No 
 Accumulator B Pressure Data Channel: No 
 Degasser Pressure Data Channel: No 
 [Gradient Table]
  Time(min) Flow Rate %A %B Curve 
 1. Initial 0.500 80.0 20.0 Initial 
 2. 1.00 0.500 80.0 20.0 6 
 3. 4.50 0.500 40.0 60.0 6 
 4. 5.00 0.500 14.2 85.8 6 
 5. 6.00 0.500 14.2 85.8 6 
 6. 6.01 0.500 80.0 20.0 6 
 7. 8.00 0.500 80.0 20.0 6 
 Run Events: Yes 
 Gradient Start (Relative to Injection): 0 uL
 Participate in pre-analysis: No 
 2D Repeat: No 

-- END PUMP --

-- AUTOSAMPLER --

Waters ACQUITY FTN AutoSampler 
 Run Time: 8.00 min
 Comment:  
 Load Ahead: Disabled 
 Loop Offline: Automatic min
 Wash Solvent Name: Water 
 Pre-Inject Wash Time: 0.0 sec
 Post-Inject Wash Time: 6.0 sec
 Purge Solvent Name: Water 
 Dilution: Disabled 
 Dilution Volume: 0 uL
 Delay Time: 0 min
 Dilution Needle Placement: 4 mm
 Target Column Temperature: 60.0 C
 Column Temperature Alarm Band: Disabled 
 Target Sample Temperature: 10.0 C
 Sample Temperature Alarm Band: Disabled 
 Syringe Draw Rate: Automatic 
 Needle Placement: Automatic 
 Pre-Aspirate Air Gap: Automatic 
 Post-Aspirate Air Gap: Automatic 
 Column Temperature Data Channel: No 
 Room Temperature Data Channel: No 
 Sample Temperature Data Channel: No 
 Sample Organizer Temperature Data Channel: No 
 Sample Pressure Data Channel: No 
 Preheater Temperature Data Channel: No 
 Seal Force Data Channel: No 
 No Injection Mode Enabled: No 
 Autoaddition Mix Stroke Cycles: Automatic 
 Autoaddition Mix Stroke Volume: Automatic uL
 Run Events: No 


Sample Run Injection Parameter

Injection Volume (ul)   -   10.00
-- END AUTOSAMPLER --

----------------------------  oOo  -----------------------------


End of experimental record.


------------------- Waters Acquity SDS Postrun Report  ---------------


 IcsVersion: 1.60.1872 

 FirmwareVersion: 1.60.267 (Aug 19 2013) 

 Checksum: 0x36f220a9 

 SerialNumber: L14BUR515G 

 Minimum System Pressure: 3847.8 

 Maximum System Pressure: 6351.3 

 Average System Pressure: 5710.7 

 Minimum Degasser Pressure: 0.5 

 Maximum Degasser Pressure: 0.5 

 Average Degasser Pressure: 0.5 


----------------------------  oOo  -----------------------------


------------------- Waters ACQUITY FTN Postrun Report  ---------------


 Software Version: 1.60.1774 

 Firmware Version: 1.60.364 (Sep 20 2013) 

 Checksum: 0x35d5392b 

 Serial Number: M14USM856G 

 Sample Syringe Size: 100.0 

 Extension Loop Size: 0.0 

 Needle Size: 15.0 

 Column Type: ACQUITY UPLC� HSS T3 1.8�m 

 Column Serial Number: 01663508416078 

 Total Injections on Column: 973 

 Minimum Sample Temperature: 10.0 

 Maximum Sample Temperature: 10.1 

 Average Sample Temperature: 10.1 

 Minimum Column Temperature: 60.0 

 Maximum Column Temperature: 60.0 

 Average Column Temperature: 60.0 


----------------------------  oOo  -----------------------------
