# Supplementary material for: The quorum sensing peptide EntF* promotes colorectal cancer metastasis in mice: a new factor in the host-microbiome interaction
Source: BMC Biol. 2022 Jun 27;20:151. doi: 10.1186/s12915-022-01317-z (PMC9238271; doi:10.1186/s12915-022-01317-z)
Supplement: Supplementary file 8 — Additional file 8. Raw data LC1-MS2 files mice samples. [file 12915_2022_1317_MOESM8_ESM.zip › MiceSamples_RP_Synapt/RAW/10809_020_sample_20181011_S7.raw/_extern.inf]

Parameters for E:\Masslynx Projects\Druquar.PRO\ACQUDB\MSMS method QSP76_Trap_30V.EXP
Created by 4.1 SCN 924
 
Lock Spray Configuration:
Tuning on					Analyte
 
Temperature Correction:
Temperature Correction				Disabled
 
Instrument Configuration:
Lteff						1800.0
Veff						7198.68
Resolution					10000
Min Points in Peak				2
Acquisition Device				WatersADC
Acquisition Algorithm				ADC Mode
ADC Trigger Threshold (V)			1.00
ADC Input Offset (V)				-1.43
Average Single Ion Intensity			19
ADC Amplitude Threshold				2
ADC Centroid Threshold				-1
ADC Ion Area Threshold				3
ADC Ion Area Offset				10
ADC Pushes Per IMS Increment			1
EDC Delay Coefficient				1.4100
EDC Delay Offset				0.4000
 
Experimental Instrument Parameters
Instrument Parameter Filename			E:\Masslynx Projects\Druquar.PRO\ACQUDB\Tune NDB.IPR (MODIFIED)
Polarity					ES+
Capillary (kV)					3.1000
Source Temperature (°C)				140
Sampling Cone					20.0000
Source Offset					80.0000
Source Gas Flow (mL/min)			0.00
Desolvation Temperature (°C)			500
Cone Gas Flow (L/Hr)				150.0
Desolvation Gas Flow (L/Hr)			1000.0
Nebuliser Gas Flow (Bar)			7.0
LM Resolution					4.7
HM Resolution					15.0
Aperture 1					0.0
Pre-filter					2.0
Ion Energy					0.4
Manual Trap Collision Energy			FALSE
Trap Collision Energy				4.0
Manual Transfer Collision Energy		FALSE
Transfer Collision Energy			2.0
Manual Gas Control				FALSE
Trap Gas Flow (mL/min)				2.00
HeliumCellGasFlow				180.00
IMS Gas Flow (mL/min)				90.00
Detector					3150
DetectorCache					2300
Sample Infusion Flow Rate (µL/min)		25
Sample Flow State				Waste
Sample Fill Volume (µL)				250
Sample Reservoir				C
LockSpray Infusion Flow Rate (µL/min)		10
LockSpray Flow State				Infusion
LockSpray Reservoir				B
LockSpray Capillary (kV)			2.0
Use Manual LockSpray Collision Energy		FALSE
Collision Energy				4.0
Acceleration1					70.0
Acceleration2					200.0
Aperture2					20.0
Transport1					70.0
Transport2					70.0
Steering					0.00
Tube Lens					20
Pusher						1900.0
Pusher Offset					-0.13
Puller						1370.0
Pusher Cycle Time (µs)				Automatic
Pusher Width (µs)				Automatic
Collector					50
Collector Pulse					10.0
Stopper						10
Stopper Pulse					20.0
Entrance					62
Static Offset					180
Puller Offset					0.00
Reflectron Grid (kV)				1.478
Flight Tube (kV)				10.00
Reflectron (kV)					3.780
Use Manual Trap DC				FALSE
Trap DC Entrance				0.0
Trap DC Bias					2.0
Trap DC						-2.0
Trap DC Exit					1.0
Use Manual IMS DC				FALSE
IMS DC Entrance					-20.0
Helium Cell DC					1.0
Helium Exit					-20.0
IMSBias						2.0
IMS DC Exit					20.0
USe Manual Transfer DC				FALSE
Transfer DC Entrance				5.0
Transfer DC Exit				15.0
Trap Manual Control				OFF
Trap Wave Velocity (m/s)			300
Trap Wave Height (V)				0.5
IMS Manual Control				OFF
IMS Wave Velocity (m/s)				300
IMS Wave Height (V)				0.0
Transfer Manual Control				OFF
Transfer Wave Velocity (m/s)			247
Transfer Wave Height (V)			0.2
Step Wave 1 In Manual Control			OFF
Enable Reverse Operation			OFF
Step Wave 1 In Velocity (m/s)			300.0
Step Wave 1 In Height				15.0
Step Wave 1 Out Manual Control			OFF
Step Wave 1 Out Velocity (m/s)			300.0
Step Wave 1 Out Height				15.0
Step Wave 2 Manual Control			OFF
Step Wave 2 Velocity (m/s)			300.0
Step Wave 2 Height				1.0
Use Manual Step Wave DC				OFF
Step Wave TransferOffset			25.0
Step Wave DiffAperture1				3.0
Step Wave DiffAperture2				0.0
Use Automatic RF Settings			TRUE
StepWave1RFOffset				300.0
StepWave2RFOffset				350.0
Target Enhancement Enabled			FALSE
Target Enhancement Mode				EDC
Target Enhancement Mass				556.0
Target Enhancement Trap Height (V)		4.0
Target Enhancement Extract Height (V)		15.0
Mobility Trapping Manual Release Enabled	FALSE
Mobility Trapping Release Time (µs)		500
Mobility Trap Height (V)			15.0
Mobility Extract Height (V)			0.0
Trag Gate LUT table enabled			FALSE
TriWave Trap Gate LookUp Table			
Using Drift Time Trimming			FALSE
Drift Time Bins					0
Using Mobility Delay after Trap Release		TRUE
IMS Wave Delay (µs)				1000
Variable Wave Height Enabled			FALSE
Wave Height Ramp Type				Linear
Wave Height Start (V)				10.0
Wave Height End (V)				40.0
Wave Height Using Full IMS			TRUE
Wave Height Ramp (%)				100.0
Wave Height Look Up Table			
Variable Wave Velocity Enabled			FALSE
Wave Velocity Ramp Type				Linear
Wave Velocity Start (m/s)			1000.0
Wave Velocity End (m/s)				300.0
Wave Velocity Using Full IMS			TRUE
Wave Velocity Ramp (%)				100.0
Wave Velocity Look Up Table			
Backing						3.13e0
Source						8.00e-3
Sample Plate					1.00e-6
Trap						8.83e-3
Helium Cell					5.36e-4
IMS						4.89e-4
Transfer					8.10e-3
TOF						4.58e-7
IMSRFOffset					300
IMSMobilityRFOffset				250
TrapRFOffset					300
Use Automatic RF Settings			TRUE
AutoStepWave1RFOffset				300
AutoStepWave2RFOffset				350
TransferRFOffset				350
MS Profile Type					Auto P
MSProfileMass1					100
MSProfileDwellTime1				20
MSProfileRampTime1				20
MSProfileMass2					300
MSProfileDwellTime2				20
MSProfileRampTime2				40
MSProfileMass3					500
PusherInterval					69.000000
PusherOffset					0.250000
LockMassValidSigma				5
 
Acquisition mass range
Start mass					100.000
End mass					1450.000
Calibration mass range
Start mass					0.000
End mass					0.000
 
Experiment Reference Compound Name: N/A
 
Function Parameters - Function 1 - TOF MSMS FUNCTION
Scan Time (sec)					1.000
Interscan Time (sec)				0.015
Set Mass					865.2
Start Mass					100.0
MSMS End Mass					1450.0
Start Time (mins)				0.00
End Time (mins)					8.00
Data Format					Continuum
Analyser					Sensitivity Mode
ADC Sample Frequency (GHz)			3.0
ADC Pusher Frequency (µs)			69.0
ADC Pusher Width (µs)				1.75
Use Tune Page Cone Voltage			YES
Use Auto Trap Collision Energy			NO
Trap Collision Energy (eV)			30.0
Using Auto Transfer Collision Energy (eV)	2.000000
Sensitivity					Normal
Dynamic Range					Normal
Save Collapsed Retention Time Data		No
Use Rule File Filtering				No
FragmentationMode				CID
[METHOD EVENTS:]
Timed Events Enabled:				YES
API Probe Delay Temp:				20.0
Num of Timed Events:				8.0
Event	Time	Name	Action				System
1	-60.00	Flow State	Waste			Sample
2	-60.00	Reservoir	B				LockSpray
3	-60.00	Refill	Auto-Refill			LockSpray
4	-60.00	Infusion	Start				LockSpray
5	180.00	Flow State	LC				Sample
6	240.00	Flow State	LC				Sample
7	240.60	Flow State	Waste			Sample
8	480.00	Flow State	Waste			Sample


Calibration					Dynamic 2
 
