# Supplementary material for: The quorum sensing peptide EntF* promotes colorectal cancer metastasis in mice: a new factor in the host-microbiome interaction
Source: BMC Biol. 2022 Jun 27;20:151. doi: 10.1186/s12915-022-01317-z (PMC9238271; doi:10.1186/s12915-022-01317-z)
Supplement: Supplementary file 8 — Additional file 8. Raw data LC1-MS2 files mice samples. [file 12915_2022_1317_MOESM8_ESM.zip › MiceSamples_RP_Synapt/RAW/10809_020_sample_20181011_S7.raw/_HEADER.TXT]

$$ Version: 01.00
$$ Acquired Name: 10809_020_sample_20181011_S7
$$ Acquired Date: 05-Dec-2018
$$ Acquired Time: 14:19:06
$$ Job Code: presenceQSP76_miceserum
$$ Task Code: 
$$ User Name: 
$$ Instrument: SYNAPTG2-Si#NotSet
$$ Conditions: 
$$ Laboratory Name: 
$$ Sample Description: blanco
$$ Solvent Delay: 0.0000
$$ Submitter: 
$$ SampleID: 
$$ Bottle Number: 1:A,2
$$ Plate Desc: 01TL,YX,LN,1: 6,2: 8,3:140.0,4:140.0,5:  0.0,6:  0.0,7:O,8:O,9:1280.0,10:860.0,11:320.0,12:120.0,13:150.0,14: 83.0
$$ Cal MS1 Static: ,T0
$$ Cal MS2 Static: ,T0
$$ Associated Datafile: 
$$ Cal MS1 Static Params: 0,0,0.00,0.00,0.0,0.0,0.0,,
$$ Cal MS1 Dynamic Params: 50,1400,0.0000,0.00,0.0,0.0,0.0,ESI_NaFormate_Pos,Peptide positive 50-1400-2018-12�z�
$$ Cal MS1 Fast Params: 0,0,0.0000,0.00,0.0,0.0,0.0,,
$$ Cal MS2 Static Params: 0,0,0.00,0.00,0.0,0.0,0.0,,
$$ Cal MS2 Dynamic Params: 0,0,0.0000,0.00,0.0,0.0,0.0,,
$$ Cal MS2 Fast Params: 0,0,0.0000,0.00,0.0,0.0,0.0,,
$$ Cal Time: 13:25
$$ Cal Date: 12/05/18
$$ Analog Channel 1 Offset: 0.000
$$ Analog Channel 2 Offset: 0.000
$$ Analog Channel 3 Offset: 0.000
$$ Analog Channel 4 Offset: 0.000
$$ Mux Stream: 0
$$ Cal Temperature: 0.0000000
$$ Inlet Method: E:\Masslynx Projects\Druquar.PRO\ACQUDB\methodQSP76
$$ Inlet Prerun Method: 
$$ Inlet Postrun Method: 
$$ Inlet Switch Method: 
$$ HPLC Method: 
$$ MS Method: E:\Masslynx Projects\Druquar.PRO\ACQUDB\MSMS method QSP76_Trap_30V.EXP
$$ Tune Method: E:\Masslynx Projects\Druquar.PRO\ACQUDB\Tune NDB.IPR
$$ FractionLynx Method: 
$$ Spare1: 
$$ Spare2: 
$$ Spare3: 
$$ Spare4: 
$$ Spare5: 
$$ Reinjections: 0
$$ PIC MRM Function:  
$$ PIC Scan Function: 0,0
$$ ScanWave Func List: 
$$ Calibration File: 
$$ Cal Function 1: -3.571832534097582e-3,9.999072687159018e-1,2.715593996652196e-5,-1.429138259546000e-6,3.496665743850987e-8,-3.211568002235528e-10,T1
$$ Cal StdDev Function 1: 0.000000000000000e0
$$ Cal CoVar 1: 6.885688910324913e-8,-1.857818509469919e-8,5.042445391998505e-9,1.886078245554205e-9,-5.147536945127406e-10,5.283338201547482e-11,-9.059004513405226e-11,2.484728411030584e-11,-2.563175516155167e-12,1.249553752226190e-13,2.071760146336390e-12,-5.707460698787105e-13,5.914613356416956e-14,-2.896406463775979e-15,6.742503890372569e-17,-1.815636521091447e-14,5.021125443642021e-15,-5.224642628172410e-16,2.569050614533566e-17,-6.004247915736753e-19,5.366913465959664e-21
