# Supplementary material for: The quorum sensing peptide EntF* promotes colorectal cancer metastasis in mice: a new factor in the host-microbiome interaction
Source: BMC Biol. 2022 Jun 27;20:151. doi: 10.1186/s12915-022-01317-z (PMC9238271; doi:10.1186/s12915-022-01317-z)
Supplement: Supplementary file 9 — Additional file 9. Raw data LC2-MS1 files mice samples. [file 12915_2022_1317_MOESM9_ESM.zip]

Archive with 89 entries (80 files):
- MiceSamples_HILICamide_Xevo/
- MiceSamples_HILICamide_Xevo/10809_026_20181011_S10_HILICamide.mzML
- MiceSamples_HILICamide_Xevo/10809_026_20181011_S10_HILICamide.raw/
- MiceSamples_HILICamide_Xevo/10809_026_20181011_S10_HILICamide.raw/_extern.inf
- MiceSamples_HILICamide_Xevo/10809_026_20181011_S10_HILICamide.raw/_FUNC001.CMP
- MiceSamples_HILICamide_Xevo/10809_026_20181011_S10_HILICamide.raw/_FUNC001.DAT
- MiceSamples_HILICamide_Xevo/10809_026_20181011_S10_HILICamide.raw/_FUNC001.EE
- MiceSamples_HILICamide_Xevo/10809_026_20181011_S10_HILICamide.raw/_FUNC001.IDX
- MiceSamples_HILICamide_Xevo/10809_026_20181011_S10_HILICamide.raw/_FUNC001.STS
- MiceSamples_HILICamide_Xevo/10809_026_20181011_S10_HILICamide.raw/_FUNCTNS.INF
- MiceSamples_HILICamide_Xevo/10809_026_20181011_S10_HILICamide.raw/_HEADER.TXT
- MiceSamples_HILICamide_Xevo/10809_026_20181011_S10_HILICamide.raw/_INLET.INF
- MiceSamples_HILICamide_Xevo/10809_026_20181011_S11_HILICamide.mzML
- MiceSamples_HILICamide_Xevo/10809_026_20181011_S11_HILICamide.raw/
- MiceSamples_HILICamide_Xevo/10809_026_20181011_S11_HILICamide.raw/_extern.inf
- MiceSamples_HILICamide_Xevo/10809_026_20181011_S11_HILICamide.raw/_FUNC001.CMP
- MiceSamples_HILICamide_Xevo/10809_026_20181011_S11_HILICamide.raw/_FUNC001.DAT
- MiceSamples_HILICamide_Xevo/10809_026_20181011_S11_HILICamide.raw/_FUNC001.EE
- MiceSamples_HILICamide_Xevo/10809_026_20181011_S11_HILICamide.raw/_FUNC001.IDX
- MiceSamples_HILICamide_Xevo/10809_026_20181011_S11_HILICamide.raw/_FUNC001.STS
- MiceSamples_HILICamide_Xevo/10809_026_20181011_S11_HILICamide.raw/_FUNCTNS.INF
- MiceSamples_HILICamide_Xevo/10809_026_20181011_S11_HILICamide.raw/_HEADER.TXT
- MiceSamples_HILICamide_Xevo/10809_026_20181011_S11_HILICamide.raw/_INLET.INF
- MiceSamples_HILICamide_Xevo/10809_026_20181011_S12_HILICamide.mzML
- MiceSamples_HILICamide_Xevo/10809_026_20181011_S12_HILICamide.raw/
- MiceSamples_HILICamide_Xevo/10809_026_20181011_S12_HILICamide.raw/_extern.inf
- MiceSamples_HILICamide_Xevo/10809_026_20181011_S12_HILICamide.raw/_FUNC001.CMP
- MiceSamples_HILICamide_Xevo/10809_026_20181011_S12_HILICamide.raw/_FUNC001.DAT
- MiceSamples_HILICamide_Xevo/10809_026_20181011_S12_HILICamide.raw/_FUNC001.EE
- MiceSamples_HILICamide_Xevo/10809_026_20181011_S12_HILICamide.raw/_FUNC001.IDX
- MiceSamples_HILICamide_Xevo/10809_026_20181011_S12_HILICamide.raw/_FUNC001.STS
- MiceSamples_HILICamide_Xevo/10809_026_20181011_S12_HILICamide.raw/_FUNCTNS.INF
- MiceSamples_HILICamide_Xevo/10809_026_20181011_S12_HILICamide.raw/_HEADER.TXT
- MiceSamples_HILICamide_Xevo/10809_026_20181011_S12_HILICamide.raw/_INLET.INF
- MiceSamples_HILICamide_Xevo/10809_026_20181011_S13_HILICamide.mzML
- MiceSamples_HILICamide_Xevo/10809_026_20181011_S13_HILICamide.raw/
- MiceSamples_HILICamide_Xevo/10809_026_20181011_S13_HILICamide.raw/_extern.inf
- MiceSamples_HILICamide_Xevo/10809_026_20181011_S13_HILICamide.raw/_FUNC001.CMP
- MiceSamples_HILICamide_Xevo/10809_026_20181011_S13_HILICamide.raw/_FUNC001.DAT
- MiceSamples_HILICamide_Xevo/10809_026_20181011_S13_HILICamide.raw/_FUNC001.EE
- MiceSamples_HILICamide_Xevo/10809_026_20181011_S13_HILICamide.raw/_FUNC001.IDX
- MiceSamples_HILICamide_Xevo/10809_026_20181011_S13_HILICamide.raw/_FUNC001.STS
- MiceSamples_HILICamide_Xevo/10809_026_20181011_S13_HILICamide.raw/_FUNCTNS.INF
- MiceSamples_HILICamide_Xevo/10809_026_20181011_S13_HILICamide.raw/_HEADER.TXT
- MiceSamples_HILICamide_Xevo/10809_026_20181011_S13_HILICamide.raw/_INLET.INF
- MiceSamples_HILICamide_Xevo/10809_026_20181011_S16_HILICamide.mzML
- MiceSamples_HILICamide_Xevo/10809_026_20181011_S16_HILICamide.raw/
- MiceSamples_HILICamide_Xevo/10809_026_20181011_S16_HILICamide.raw/_extern.inf
- MiceSamples_HILICamide_Xevo/10809_026_20181011_S16_HILICamide.raw/_FUNC001.CMP
- MiceSamples_HILICamide_Xevo/10809_026_20181011_S16_HILICamide.raw/_FUNC001.DAT
- MiceSamples_HILICamide_Xevo/10809_026_20181011_S16_HILICamide.raw/_FUNC001.EE
- MiceSamples_HILICamide_Xevo/10809_026_20181011_S16_HILICamide.raw/_FUNC001.IDX
- MiceSamples_HILICamide_Xevo/10809_026_20181011_S16_HILICamide.raw/_FUNC001.STS
- MiceSamples_HILICamide_Xevo/10809_026_20181011_S16_HILICamide.raw/_FUNCTNS.INF
- MiceSamples_HILICamide_Xevo/10809_026_20181011_S16_HILICamide.raw/_HEADER.TXT
- MiceSamples_HILICamide_Xevo/10809_026_20181011_S16_HILICamide.raw/_INLET.INF
- MiceSamples_HILICamide_Xevo/10809_026_20181011_S7_HILICamide.mzML
- MiceSamples_HILICamide_Xevo/10809_026_20181011_S7_HILICamide.raw/
- MiceSamples_HILICamide_Xevo/10809_026_20181011_S7_HILICamide.raw/_extern.inf
- MiceSamples_HILICamide_Xevo/10809_026_20181011_S7_HILICamide.raw/_FUNC001.CMP
- MiceSamples_HILICamide_Xevo/10809_026_20181011_S7_HILICamide.raw/_FUNC001.DAT
- MiceSamples_HILICamide_Xevo/10809_026_20181011_S7_HILICamide.raw/_FUNC001.EE
- MiceSamples_HILICamide_Xevo/10809_026_20181011_S7_HILICamide.raw/_FUNC001.IDX
- MiceSamples_HILICamide_Xevo/10809_026_20181011_S7_HILICamide.raw/_FUNC001.STS
- MiceSamples_HILICamide_Xevo/10809_026_20181011_S7_HILICamide.raw/_FUNCTNS.INF
- MiceSamples_HILICamide_Xevo/10809_026_20181011_S7_HILICamide.raw/_HEADER.TXT
- MiceSamples_HILICamide_Xevo/10809_026_20181011_S7_HILICamide.raw/_INLET.INF
- MiceSamples_HILICamide_Xevo/10809_026_20181011_S8_HILICamide.mzML
- MiceSamples_HILICamide_Xevo/10809_026_20181011_S8_HILICamide.raw/
- MiceSamples_HILICamide_Xevo/10809_026_20181011_S8_HILICamide.raw/_extern.inf
- MiceSamples_HILICamide_Xevo/10809_026_20181011_S8_HILICamide.raw/_FUNC001.CMP
- MiceSamples_HILICamide_Xevo/10809_026_20181011_S8_HILICamide.raw/_FUNC001.DAT
- MiceSamples_HILICamide_Xevo/10809_026_20181011_S8_HILICamide.raw/_FUNC001.EE
- MiceSamples_HILICamide_Xevo/10809_026_20181011_S8_HILICamide.raw/_FUNC001.IDX
- MiceSamples_HILICamide_Xevo/10809_026_20181011_S8_HILICamide.raw/_FUNC001.STS
- MiceSamples_HILICamide_Xevo/10809_026_20181011_S8_HILICamide.raw/_FUNCTNS.INF
- MiceSamples_HILICamide_Xevo/10809_026_20181011_S8_HILICamide.raw/_HEADER.TXT
- MiceSamples_HILICamide_Xevo/10809_026_20181011_S8_HILICamide.raw/_INLET.INF
- MiceSamples_HILICamide_Xevo/10809_026_20181011_S9_HILICamide.mzML
- MiceSamples_HILICamide_Xevo/10809_026_20181011_S9_HILICamide.raw/
- MiceSamples_HILICamide_Xevo/10809_026_20181011_S9_HILICamide.raw/_extern.inf
- MiceSamples_HILICamide_Xevo/10809_026_20181011_S9_HILICamide.raw/_FUNC001.CMP
- MiceSamples_HILICamide_Xevo/10809_026_20181011_S9_HILICamide.raw/_FUNC001.DAT
- MiceSamples_HILICamide_Xevo/10809_026_20181011_S9_HILICamide.raw/_FUNC001.EE
- MiceSamples_HILICamide_Xevo/10809_026_20181011_S9_HILICamide.raw/_FUNC001.IDX
- MiceSamples_HILICamide_Xevo/10809_026_20181011_S9_HILICamide.raw/_FUNC001.STS
- MiceSamples_HILICamide_Xevo/10809_026_20181011_S9_HILICamide.raw/_FUNCTNS.INF
- MiceSamples_HILICamide_Xevo/10809_026_20181011_S9_HILICamide.raw/_HEADER.TXT
- MiceSamples_HILICamide_Xevo/10809_026_20181011_S9_HILICamide.raw/_INLET.INF
