# Supplementary material for: The quorum sensing peptide EntF* promotes colorectal cancer metastasis in mice: a new factor in the host-microbiome interaction
Source: BMC Biol. 2022 Jun 27;20:151. doi: 10.1186/s12915-022-01317-z (PMC9238271; doi:10.1186/s12915-022-01317-z)
Supplement: Supplementary file 10 — Additional file 10. Raw data files gnotobiotic mice experiment. [file 12915_2022_1317_MOESM10_ESM.zip]

Archive with 261 entries (241 files):
- Gnotobiotic_mice/
- Gnotobiotic_mice/Feces/
- Gnotobiotic_mice/Feces/10809_149c_Placebo_1.raw/
- Gnotobiotic_mice/Feces/10809_149c_Placebo_1.raw/_extern.inf
- Gnotobiotic_mice/Feces/10809_149c_Placebo_1.raw/_FUNC001.CMP
- Gnotobiotic_mice/Feces/10809_149c_Placebo_1.raw/_FUNC001.DAT
- Gnotobiotic_mice/Feces/10809_149c_Placebo_1.raw/_FUNC001.EE
- Gnotobiotic_mice/Feces/10809_149c_Placebo_1.raw/_FUNC001.IDX
- Gnotobiotic_mice/Feces/10809_149c_Placebo_1.raw/_FUNC001.STS
- Gnotobiotic_mice/Feces/10809_149c_Placebo_1.raw/_FUNC002.CMP
- Gnotobiotic_mice/Feces/10809_149c_Placebo_1.raw/_FUNC002.DAT
- Gnotobiotic_mice/Feces/10809_149c_Placebo_1.raw/_FUNC002.EE
- Gnotobiotic_mice/Feces/10809_149c_Placebo_1.raw/_FUNC002.IDX
- Gnotobiotic_mice/Feces/10809_149c_Placebo_1.raw/_FUNC002.STS
- Gnotobiotic_mice/Feces/10809_149c_Placebo_1.raw/_FUNCTNS.INF
- Gnotobiotic_mice/Feces/10809_149c_Placebo_1.raw/_HEADER.TXT
- Gnotobiotic_mice/Feces/10809_149c_Placebo_1.raw/_HISTORY.INF
- Gnotobiotic_mice/Feces/10809_149c_Placebo_1.raw/_INLET.INF
- Gnotobiotic_mice/Feces/10809_149c_Placebo_2.raw/
- Gnotobiotic_mice/Feces/10809_149c_Placebo_2.raw/_extern.inf
- Gnotobiotic_mice/Feces/10809_149c_Placebo_2.raw/_FUNC001.CMP
- Gnotobiotic_mice/Feces/10809_149c_Placebo_2.raw/_FUNC001.DAT
- Gnotobiotic_mice/Feces/10809_149c_Placebo_2.raw/_FUNC001.EE
- Gnotobiotic_mice/Feces/10809_149c_Placebo_2.raw/_FUNC001.IDX
- Gnotobiotic_mice/Feces/10809_149c_Placebo_2.raw/_FUNC001.STS
- Gnotobiotic_mice/Feces/10809_149c_Placebo_2.raw/_FUNC002.CMP
- Gnotobiotic_mice/Feces/10809_149c_Placebo_2.raw/_FUNC002.DAT
- Gnotobiotic_mice/Feces/10809_149c_Placebo_2.raw/_FUNC002.EE
- Gnotobiotic_mice/Feces/10809_149c_Placebo_2.raw/_FUNC002.IDX
- Gnotobiotic_mice/Feces/10809_149c_Placebo_2.raw/_FUNC002.STS
- Gnotobiotic_mice/Feces/10809_149c_Placebo_2.raw/_FUNCTNS.INF
- Gnotobiotic_mice/Feces/10809_149c_Placebo_2.raw/_HEADER.TXT
- Gnotobiotic_mice/Feces/10809_149c_Placebo_2.raw/_INLET.INF
- Gnotobiotic_mice/Feces/10809_149c_Placebo_3.raw/
- Gnotobiotic_mice/Feces/10809_149c_Placebo_3.raw/_extern.inf
- Gnotobiotic_mice/Feces/10809_149c_Placebo_3.raw/_FUNC001.CMP
- Gnotobiotic_mice/Feces/10809_149c_Placebo_3.raw/_FUNC001.DAT
- Gnotobiotic_mice/Feces/10809_149c_Placebo_3.raw/_FUNC001.EE
- Gnotobiotic_mice/Feces/10809_149c_Placebo_3.raw/_FUNC001.IDX
- Gnotobiotic_mice/Feces/10809_149c_Placebo_3.raw/_FUNC001.STS
- Gnotobiotic_mice/Feces/10809_149c_Placebo_3.raw/_FUNC002.CMP
- Gnotobiotic_mice/Feces/10809_149c_Placebo_3.raw/_FUNC002.DAT
- Gnotobiotic_mice/Feces/10809_149c_Placebo_3.raw/_FUNC002.EE
- Gnotobiotic_mice/Feces/10809_149c_Placebo_3.raw/_FUNC002.IDX
- Gnotobiotic_mice/Feces/10809_149c_Placebo_3.raw/_FUNC002.STS
- Gnotobiotic_mice/Feces/10809_149c_Placebo_3.raw/_FUNCTNS.INF
- Gnotobiotic_mice/Feces/10809_149c_Placebo_3.raw/_HEADER.TXT
- Gnotobiotic_mice/Feces/10809_149c_Placebo_3.raw/_INLET.INF
- Gnotobiotic_mice/Feces/10809_149c_Placebo_4.raw/
- Gnotobiotic_mice/Feces/10809_149c_Placebo_4.raw/_extern.inf
- Gnotobiotic_mice/Feces/10809_149c_Placebo_4.raw/_FUNC001.CMP
- Gnotobiotic_mice/Feces/10809_149c_Placebo_4.raw/_FUNC001.DAT
- Gnotobiotic_mice/Feces/10809_149c_Placebo_4.raw/_FUNC001.EE
- Gnotobiotic_mice/Feces/10809_149c_Placebo_4.raw/_FUNC001.IDX
- Gnotobiotic_mice/Feces/10809_149c_Placebo_4.raw/_FUNC001.STS
- Gnotobiotic_mice/Feces/10809_149c_Placebo_4.raw/_FUNC002.CMP
- Gnotobiotic_mice/Feces/10809_149c_Placebo_4.raw/_FUNC002.DAT
- Gnotobiotic_mice/Feces/10809_149c_Placebo_4.raw/_FUNC002.EE
- Gnotobiotic_mice/Feces/10809_149c_Placebo_4.raw/_FUNC002.IDX
- Gnotobiotic_mice/Feces/10809_149c_Placebo_4.raw/_FUNC002.STS
- Gnotobiotic_mice/Feces/10809_149c_Placebo_4.raw/_FUNCTNS.INF
- Gnotobiotic_mice/Feces/10809_149c_Placebo_4.raw/_HEADER.TXT
- Gnotobiotic_mice/Feces/10809_149c_Placebo_4.raw/_INLET.INF
- Gnotobiotic_mice/Feces/10809_149c_Test_1.raw/
- Gnotobiotic_mice/Feces/10809_149c_Test_1.raw/_extern.inf
- Gnotobiotic_mice/Feces/10809_149c_Test_1.raw/_FUNC001.CMP
- Gnotobiotic_mice/Feces/10809_149c_Test_1.raw/_FUNC001.DAT
- Gnotobiotic_mice/Feces/10809_149c_Test_1.raw/_FUNC001.EE
- Gnotobiotic_mice/Feces/10809_149c_Test_1.raw/_FUNC001.IDX
- Gnotobiotic_mice/Feces/10809_149c_Test_1.raw/_FUNC001.STS
- Gnotobiotic_mice/Feces/10809_149c_Test_1.raw/_FUNC002.CMP
- Gnotobiotic_mice/Feces/10809_149c_Test_1.raw/_FUNC002.DAT
- Gnotobiotic_mice/Feces/10809_149c_Test_1.raw/_FUNC002.EE
- Gnotobiotic_mice/Feces/10809_149c_Test_1.raw/_FUNC002.IDX
- Gnotobiotic_mice/Feces/10809_149c_Test_1.raw/_FUNC002.STS
- Gnotobiotic_mice/Feces/10809_149c_Test_1.raw/_FUNCTNS.INF
- Gnotobiotic_mice/Feces/10809_149c_Test_1.raw/_HEADER.TXT
- Gnotobiotic_mice/Feces/10809_149c_Test_1.raw/_INLET.INF
- Gnotobiotic_mice/Feces/10809_149c_Test_2.raw/
- Gnotobiotic_mice/Feces/10809_149c_Test_2.raw/_extern.inf
- Gnotobiotic_mice/Feces/10809_149c_Test_2.raw/_FUNC001.CMP
- Gnotobiotic_mice/Feces/10809_149c_Test_2.raw/_FUNC001.DAT
- Gnotobiotic_mice/Feces/10809_149c_Test_2.raw/_FUNC001.EE
- Gnotobiotic_mice/Feces/10809_149c_Test_2.raw/_FUNC001.IDX
- Gnotobiotic_mice/Feces/10809_149c_Test_2.raw/_FUNC001.STS
- Gnotobiotic_mice/Feces/10809_149c_Test_2.raw/_FUNC002.CMP
- Gnotobiotic_mice/Feces/10809_149c_Test_2.raw/_FUNC002.DAT
- Gnotobiotic_mice/Feces/10809_149c_Test_2.raw/_FUNC002.EE
- Gnotobiotic_mice/Feces/10809_149c_Test_2.raw/_FUNC002.IDX
- Gnotobiotic_mice/Feces/10809_149c_Test_2.raw/_FUNC002.STS
- Gnotobiotic_mice/Feces/10809_149c_Test_2.raw/_FUNCTNS.INF
- Gnotobiotic_mice/Feces/10809_149c_Test_2.raw/_HEADER.TXT
- Gnotobiotic_mice/Feces/10809_149c_Test_2.raw/_INLET.INF
- Gnotobiotic_mice/Feces/10809_149c_Test_3.raw/
- Gnotobiotic_mice/Feces/10809_149c_Test_3.raw/_extern.inf
- Gnotobiotic_mice/Feces/10809_149c_Test_3.raw/_FUNC001.CMP
- Gnotobiotic_mice/Feces/10809_149c_Test_3.raw/_FUNC001.DAT
- Gnotobiotic_mice/Feces/10809_149c_Test_3.raw/_FUNC001.EE
- Gnotobiotic_mice/Feces/10809_149c_Test_3.raw/_FUNC001.IDX
- Gnotobiotic_mice/Feces/10809_149c_Test_3.raw/_FUNC001.STS
- Gnotobiotic_mice/Feces/10809_149c_Test_3.raw/_FUNC002.CMP
- Gnotobiotic_mice/Feces/10809_149c_Test_3.raw/_FUNC002.DAT
- Gnotobiotic_mice/Feces/10809_149c_Test_3.raw/_FUNC002.EE
- Gnotobiotic_mice/Feces/10809_149c_Test_3.raw/_FUNC002.IDX
- Gnotobiotic_mice/Feces/10809_149c_Test_3.raw/_FUNC002.STS
- Gnotobiotic_mice/Feces/10809_149c_Test_3.raw/_FUNCTNS.INF
- Gnotobiotic_mice/Feces/10809_149c_Test_3.raw/_HEADER.TXT
- Gnotobiotic_mice/Feces/10809_149c_Test_3.raw/_INLET.INF
- Gnotobiotic_mice/Feces/10809_149c_Test_4.raw/
- Gnotobiotic_mice/Feces/10809_149c_Test_4.raw/_extern.inf
- Gnotobiotic_mice/Feces/10809_149c_Test_4.raw/_FUNC001.CMP
- Gnotobiotic_mice/Feces/10809_149c_Test_4.raw/_FUNC001.DAT
- Gnotobiotic_mice/Feces/10809_149c_Test_4.raw/_FUNC001.EE
- Gnotobiotic_mice/Feces/10809_149c_Test_4.raw/_FUNC001.IDX
- Gnotobiotic_mice/Feces/10809_149c_Test_4.raw/_FUNC001.STS
- Gnotobiotic_mice/Feces/10809_149c_Test_4.raw/_FUNC002.CMP
- Gnotobiotic_mice/Feces/10809_149c_Test_4.raw/_FUNC002.DAT
- Gnotobiotic_mice/Feces/10809_149c_Test_4.raw/_FUNC002.EE
- Gnotobiotic_mice/Feces/10809_149c_Test_4.raw/_FUNC002.IDX
- Gnotobiotic_mice/Feces/10809_149c_Test_4.raw/_FUNC002.STS
- Gnotobiotic_mice/Feces/10809_149c_Test_4.raw/_FUNCTNS.INF
- Gnotobiotic_mice/Feces/10809_149c_Test_4.raw/_HEADER.TXT
- Gnotobiotic_mice/Feces/10809_149c_Test_4.raw/_INLET.INF
- Gnotobiotic_mice/mzML/
- Gnotobiotic_mice/mzML/10809_149b_Placebo_1.mzML
- Gnotobiotic_mice/mzML/10809_149b_Placebo_2.mzML
- Gnotobiotic_mice/mzML/10809_149b_Placebo_3.mzML
- Gnotobiotic_mice/mzML/10809_149b_Placebo_4.mzML
- Gnotobiotic_mice/mzML/10809_149b_Test_1.mzML
- Gnotobiotic_mice/mzML/10809_149b_Test_2.mzML
- Gnotobiotic_mice/mzML/10809_149b_Test_3.mzML
- Gnotobiotic_mice/mzML/10809_149b_Test_4.mzML
- Gnotobiotic_mice/mzML/10809_149c_Placebo_1.mzML
- Gnotobiotic_mice/mzML/10809_149c_Placebo_2.mzML
- Gnotobiotic_mice/mzML/10809_149c_Placebo_3.mzML
- Gnotobiotic_mice/mzML/10809_149c_Placebo_4.mzML
- Gnotobiotic_mice/mzML/10809_149c_Test_1.mzML
- Gnotobiotic_mice/mzML/10809_149c_Test_2.mzML
- Gnotobiotic_mice/mzML/10809_149c_Test_3.mzML
- Gnotobiotic_mice/mzML/10809_149c_Test_4.mzML
- Gnotobiotic_mice/Serum/
- Gnotobiotic_mice/Serum/10809_149b_Placebo_1.raw/
- Gnotobiotic_mice/Serum/10809_149b_Placebo_1.raw/_extern.inf
- Gnotobiotic_mice/Serum/10809_149b_Placebo_1.raw/_FUNC001.CMP
- Gnotobiotic_mice/Serum/10809_149b_Placebo_1.raw/_FUNC001.DAT
- Gnotobiotic_mice/Serum/10809_149b_Placebo_1.raw/_FUNC001.EE
- Gnotobiotic_mice/Serum/10809_149b_Placebo_1.raw/_FUNC001.IDX
- Gnotobiotic_mice/Serum/10809_149b_Placebo_1.raw/_FUNC001.STS
- Gnotobiotic_mice/Serum/10809_149b_Placebo_1.raw/_FUNC002.CMP
- Gnotobiotic_mice/Serum/10809_149b_Placebo_1.raw/_FUNC002.DAT
- Gnotobiotic_mice/Serum/10809_149b_Placebo_1.raw/_FUNC002.EE
- Gnotobiotic_mice/Serum/10809_149b_Placebo_1.raw/_FUNC002.IDX
- Gnotobiotic_mice/Serum/10809_149b_Placebo_1.raw/_FUNC002.STS
- Gnotobiotic_mice/Serum/10809_149b_Placebo_1.raw/_FUNCTNS.INF
- Gnotobiotic_mice/Serum/10809_149b_Placebo_1.raw/_HEADER.TXT
- Gnotobiotic_mice/Serum/10809_149b_Placebo_1.raw/_INLET.INF
- Gnotobiotic_mice/Serum/10809_149b_Placebo_2.raw/
- Gnotobiotic_mice/Serum/10809_149b_Placebo_2.raw/_extern.inf
- Gnotobiotic_mice/Serum/10809_149b_Placebo_2.raw/_FUNC001.CMP
- Gnotobiotic_mice/Serum/10809_149b_Placebo_2.raw/_FUNC001.DAT
- Gnotobiotic_mice/Serum/10809_149b_Placebo_2.raw/_FUNC001.EE
- Gnotobiotic_mice/Serum/10809_149b_Placebo_2.raw/_FUNC001.IDX
- Gnotobiotic_mice/Serum/10809_149b_Placebo_2.raw/_FUNC001.STS
- Gnotobiotic_mice/Serum/10809_149b_Placebo_2.raw/_FUNC002.CMP
- Gnotobiotic_mice/Serum/10809_149b_Placebo_2.raw/_FUNC002.DAT
- Gnotobiotic_mice/Serum/10809_149b_Placebo_2.raw/_FUNC002.EE
- Gnotobiotic_mice/Serum/10809_149b_Placebo_2.raw/_FUNC002.IDX
- Gnotobiotic_mice/Serum/10809_149b_Placebo_2.raw/_FUNC002.STS
- Gnotobiotic_mice/Serum/10809_149b_Placebo_2.raw/_FUNCTNS.INF
- Gnotobiotic_mice/Serum/10809_149b_Placebo_2.raw/_HEADER.TXT
- Gnotobiotic_mice/Serum/10809_149b_Placebo_2.raw/_INLET.INF
- Gnotobiotic_mice/Serum/10809_149b_Placebo_3.raw/
- Gnotobiotic_mice/Serum/10809_149b_Placebo_3.raw/_extern.inf
- Gnotobiotic_mice/Serum/10809_149b_Placebo_3.raw/_FUNC001.CMP
- Gnotobiotic_mice/Serum/10809_149b_Placebo_3.raw/_FUNC001.DAT
- Gnotobiotic_mice/Serum/10809_149b_Placebo_3.raw/_FUNC001.EE
- Gnotobiotic_mice/Serum/10809_149b_Placebo_3.raw/_FUNC001.IDX
- Gnotobiotic_mice/Serum/10809_149b_Placebo_3.raw/_FUNC001.STS
- Gnotobiotic_mice/Serum/10809_149b_Placebo_3.raw/_FUNC002.CMP
- Gnotobiotic_mice/Serum/10809_149b_Placebo_3.raw/_FUNC002.DAT
- Gnotobiotic_mice/Serum/10809_149b_Placebo_3.raw/_FUNC002.EE
- Gnotobiotic_mice/Serum/10809_149b_Placebo_3.raw/_FUNC002.IDX
- Gnotobiotic_mice/Serum/10809_149b_Placebo_3.raw/_FUNC002.STS
- Gnotobiotic_mice/Serum/10809_149b_Placebo_3.raw/_FUNCTNS.INF
- Gnotobiotic_mice/Serum/10809_149b_Placebo_3.raw/_HEADER.TXT
- Gnotobiotic_mice/Serum/10809_149b_Placebo_3.raw/_INLET.INF
- Gnotobiotic_mice/Serum/10809_149b_Placebo_4.raw/
- Gnotobiotic_mice/Serum/10809_149b_Placebo_4.raw/_extern.inf
- Gnotobiotic_mice/Serum/10809_149b_Placebo_4.raw/_FUNC001.CMP
- Gnotobiotic_mice/Serum/10809_149b_Placebo_4.raw/_FUNC001.DAT
- Gnotobiotic_mice/Serum/10809_149b_Placebo_4.raw/_FUNC001.EE
- Gnotobiotic_mice/Serum/10809_149b_Placebo_4.raw/_FUNC001.IDX
- Gnotobiotic_mice/Serum/10809_149b_Placebo_4.raw/_FUNC001.STS
- Gnotobiotic_mice/Serum/10809_149b_Placebo_4.raw/_FUNC002.CMP
- Gnotobiotic_mice/Serum/10809_149b_Placebo_4.raw/_FUNC002.DAT
- Gnotobiotic_mice/Serum/10809_149b_Placebo_4.raw/_FUNC002.EE
- Gnotobiotic_mice/Serum/10809_149b_Placebo_4.raw/_FUNC002.IDX
- Gnotobiotic_mice/Serum/10809_149b_Placebo_4.raw/_FUNC002.STS
- Gnotobiotic_mice/Serum/10809_149b_Placebo_4.raw/_FUNCTNS.INF
- Gnotobiotic_mice/Serum/10809_149b_Placebo_4.raw/_HEADER.TXT
- Gnotobiotic_mice/Serum/10809_149b_Placebo_4.raw/_INLET.INF
- Gnotobiotic_mice/Serum/10809_149b_Test_1.raw/
- Gnotobiotic_mice/Serum/10809_149b_Test_1.raw/_extern.inf
- Gnotobiotic_mice/Serum/10809_149b_Test_1.raw/_FUNC001.CMP
- Gnotobiotic_mice/Serum/10809_149b_Test_1.raw/_FUNC001.DAT
- Gnotobiotic_mice/Serum/10809_149b_Test_1.raw/_FUNC001.EE
- Gnotobiotic_mice/Serum/10809_149b_Test_1.raw/_FUNC001.IDX
- Gnotobiotic_mice/Serum/10809_149b_Test_1.raw/_FUNC001.STS
- Gnotobiotic_mice/Serum/10809_149b_Test_1.raw/_FUNC002.CMP
- Gnotobiotic_mice/Serum/10809_149b_Test_1.raw/_FUNC002.DAT
- Gnotobiotic_mice/Serum/10809_149b_Test_1.raw/_FUNC002.EE
- Gnotobiotic_mice/Serum/10809_149b_Test_1.raw/_FUNC002.IDX
- Gnotobiotic_mice/Serum/10809_149b_Test_1.raw/_FUNC002.STS
- Gnotobiotic_mice/Serum/10809_149b_Test_1.raw/_FUNCTNS.INF
- Gnotobiotic_mice/Serum/10809_149b_Test_1.raw/_HEADER.TXT
- Gnotobiotic_mice/Serum/10809_149b_Test_1.raw/_INLET.INF
- Gnotobiotic_mice/Serum/10809_149b_Test_2.raw/
- Gnotobiotic_mice/Serum/10809_149b_Test_2.raw/_extern.inf
- Gnotobiotic_mice/Serum/10809_149b_Test_2.raw/_FUNC001.CMP
- Gnotobiotic_mice/Serum/10809_149b_Test_2.raw/_FUNC001.DAT
- Gnotobiotic_mice/Serum/10809_149b_Test_2.raw/_FUNC001.EE
- Gnotobiotic_mice/Serum/10809_149b_Test_2.raw/_FUNC001.IDX
- Gnotobiotic_mice/Serum/10809_149b_Test_2.raw/_FUNC001.STS
- Gnotobiotic_mice/Serum/10809_149b_Test_2.raw/_FUNC002.CMP
- Gnotobiotic_mice/Serum/10809_149b_Test_2.raw/_FUNC002.DAT
- Gnotobiotic_mice/Serum/10809_149b_Test_2.raw/_FUNC002.EE
- Gnotobiotic_mice/Serum/10809_149b_Test_2.raw/_FUNC002.IDX
- Gnotobiotic_mice/Serum/10809_149b_Test_2.raw/_FUNC002.STS
- Gnotobiotic_mice/Serum/10809_149b_Test_2.raw/_FUNCTNS.INF
- Gnotobiotic_mice/Serum/10809_149b_Test_2.raw/_HEADER.TXT
- Gnotobiotic_mice/Serum/10809_149b_Test_2.raw/_INLET.INF
- Gnotobiotic_mice/Serum/10809_149b_Test_3.raw/
- Gnotobiotic_mice/Serum/10809_149b_Test_3.raw/_extern.inf
- Gnotobiotic_mice/Serum/10809_149b_Test_3.raw/_FUNC001.CMP
- Gnotobiotic_mice/Serum/10809_149b_Test_3.raw/_FUNC001.DAT
- Gnotobiotic_mice/Serum/10809_149b_Test_3.raw/_FUNC001.EE
- Gnotobiotic_mice/Serum/10809_149b_Test_3.raw/_FUNC001.IDX
- Gnotobiotic_mice/Serum/10809_149b_Test_3.raw/_FUNC001.STS
- Gnotobiotic_mice/Serum/10809_149b_Test_3.raw/_FUNC002.CMP
- Gnotobiotic_mice/Serum/10809_149b_Test_3.raw/_FUNC002.DAT
- Gnotobiotic_mice/Serum/10809_149b_Test_3.raw/_FUNC002.EE
- Gnotobiotic_mice/Serum/10809_149b_Test_3.raw/_FUNC002.IDX
- Gnotobiotic_mice/Serum/10809_149b_Test_3.raw/_FUNC002.STS
- Gnotobiotic_mice/Serum/10809_149b_Test_3.raw/_FUNCTNS.INF
- Gnotobiotic_mice/Serum/10809_149b_Test_3.raw/_HEADER.TXT
- Gnotobiotic_mice/Serum/10809_149b_Test_3.raw/_INLET.INF
- Gnotobiotic_mice/Serum/10809_149b_Test_4.raw/
- Gnotobiotic_mice/Serum/10809_149b_Test_4.raw/_extern.inf
- Gnotobiotic_mice/Serum/10809_149b_Test_4.raw/_FUNC001.CMP
- Gnotobiotic_mice/Serum/10809_149b_Test_4.raw/_FUNC001.DAT
- Gnotobiotic_mice/Serum/10809_149b_Test_4.raw/_FUNC001.EE
- Gnotobiotic_mice/Serum/10809_149b_Test_4.raw/_FUNC001.IDX
- Gnotobiotic_mice/Serum/10809_149b_Test_4.raw/_FUNC001.STS
- Gnotobiotic_mice/Serum/10809_149b_Test_4.raw/_FUNC002.CMP
- Gnotobiotic_mice/Serum/10809_149b_Test_4.raw/_FUNC002.DAT
- Gnotobiotic_mice/Serum/10809_149b_Test_4.raw/_FUNC002.EE
- Gnotobiotic_mice/Serum/10809_149b_Test_4.raw/_FUNC002.IDX
- Gnotobiotic_mice/Serum/10809_149b_Test_4.raw/_FUNC002.STS
- Gnotobiotic_mice/Serum/10809_149b_Test_4.raw/_FUNCTNS.INF
- Gnotobiotic_mice/Serum/10809_149b_Test_4.raw/_HEADER.TXT
- Gnotobiotic_mice/Serum/10809_149b_Test_4.raw/_INLET.INF
