# Supplementary material for: The quorum sensing peptide EntF* promotes colorectal cancer metastasis in mice: a new factor in the host-microbiome interaction
Source: BMC Biol. 2022 Jun 27;20:151. doi: 10.1186/s12915-022-01317-z (PMC9238271; doi:10.1186/s12915-022-01317-z)
Supplement: Supplementary file 10 — Additional file 10. Raw data files gnotobiotic mice experiment. [file 12915_2022_1317_MOESM10_ESM.zip › Gnotobiotic_mice/Serum/10809_149b_Test_2.raw/_HEADER.TXT]

$$ Version: 01.00
$$ Acquired Name: 10809_149b_Test_2
$$ Acquired Date: 05-Aug-2020
$$ Acquired Time: 09:06:58
$$ Job Code: 10809_149_2020_159_Serum
$$ Task Code: 
$$ User Name: 
$$ Instrument: XEVO-TQS#WAA362
$$ Conditions: 
$$ Laboratory Name: 
$$ Sample Description: 
$$ Solvent Delay: 0.0000
$$ Submitter: 
$$ SampleID: 
$$ Bottle Number: 1:9
$$ Plate Desc: 01TL,XY,SD,1: 6,2: 8,3:140.0,4:140.0,5:  0.0,6:  0.0,7:O,8:O,9:1280.0,10:860.0,11:320.0,12:120.0,13:150.0,14: 83.0
$$ Cal MS1 Static: 1.710026149033696e-1,1.000013883431992e0,-1.370521224241710e-7,4.385558204935101e-11,1.098369812799889e-14,T0
$$ Cal MS2 Static: 2.947799404291334e-1,9.997191131288252e-1,-1.564328766670081e-7,1.131373927711760e-10,-1.257145894235476e-14,T0
$$ Associated Datafile: 
$$ Cal MS1 Static Params: 96,1963,0.00,5.00,2.6,14.9,0.1,Phosphoricpos2,STATMS1
$$ Cal MS1 Dynamic Params: 2,2048,20.4600,-1.00,2.6,14.9,0.1,Phosphoricpos2,SCNMS1
$$ Cal MS1 Fast Params: 2,2048,1.0230,-1.00,2.6,14.9,0.1,Phosphoricpos2,FASTMS1
$$ Cal MS2 Static Params: 96,1963,0.00,5.00,2.8,14.9,0.8,Phosphoricpos2,STATMS2
$$ Cal MS2 Dynamic Params: 2,2048,20.4600,-1.00,2.8,14.9,0.8,Phosphoricpos2,SCNMS2
$$ Cal MS2 Fast Params: 2,2048,0.2046,-1.00,2.8,14.9,0.8,Phosphoricpos2,FASTMS2
$$ Cal Time: 10:00
$$ Cal Date: 02/25/16
$$ Analog Channel 1 Offset: 0.000
$$ Analog Channel 2 Offset: 0.000
$$ Analog Channel 3 Offset: 0.000
$$ Analog Channel 4 Offset: 0.000
$$ Mux Stream: 0
$$ Cal Temperature: 0.0000000
$$ Inlet Method: C:\MassLynx_Project\2019_204_HILICamide_sampleprep.PRO\ACQUDB\2019_204_LCMethod_QSP76_QSP11_flow_0_4mlmin
$$ Inlet Prerun Method: 
$$ Inlet Postrun Method: 
$$ Inlet Switch Method: 
$$ HPLC Method: 
$$ MS Method: C:\MassLynx_Project\2019_204_HILICamide_sampleprep.PRO\ACQUDB\2019_204_MRM_QSP76.EXP
$$ Tune Method: C:\MassLynx_Project\2019_204_HILICamide_sampleprep.PRO\ACQUDB\2019_204_MSmethod.IPR
$$ FractionLynx Method: 
$$ Spare1: 
$$ Spare2: 
$$ Spare3: 
$$ Spare4: 
$$ Spare5: 
$$ Reinjections: 0
$$ PIC MRM Function:  1
$$ PIC Scan Function: 3,1
$$ ScanWave Func List: 3
$$ Calibration File: C:\MassLynx\IntelliStart\Results\Quantitative\Calibration_20160225.cal
$$ Cal Function 1: 0.000000000000000e0,1.000000000000000e0,T0
$$ Cal Function 2: 0.000000000000000e0,1.000000000000000e0,T0
$$ Cal Function 3: 6.965174665869919e-1,9.975138625358067e-1,3.340229945915228e-6,-1.908657993921527e-9,3.906101634969414e-13,T0
$$ Cal StdDev Function 1: 0.000000000000000e0
$$ Cal StdDev Function 2: 0.000000000000000e0
$$ Cal StdDev Function 3: 2.227486455514404e-2
$$ Cal CoVar 1: 0.000000000000000e0,0.000000000000000e0,0.000000000000000e0
$$ Cal CoVar 2: 0.000000000000000e0,0.000000000000000e0,0.000000000000000e0
$$ Cal CoVar 3: 0.000000000000000e0,0.000000000000000e0,0.000000000000000e0,0.000000000000000e0,0.000000000000000e0,0.000000000000000e0,0.000000000000000e0,0.000000000000000e0,0.000000000000000e0,0.000000000000000e0,0.000000000000000e0,0.000000000000000e0,0.000000000000000e0,0.000000000000000e0,0.000000000000000e0
