# Supplementary material for: The quorum sensing peptide EntF* promotes colorectal cancer metastasis in mice: a new factor in the host-microbiome interaction
Source: BMC Biol. 2022 Jun 27;20:151. doi: 10.1186/s12915-022-01317-z (PMC9238271; doi:10.1186/s12915-022-01317-z)
Supplement: Supplementary file 11 — Additional file 11. Raw data files Western Blot Alanine analogues. [file 12915_2022_1317_MOESM11_ESM.zip]

Archive with 37 entries (35 files):
- AlanineSCAN/
- AlanineSCAN/Blot11and12.PNG
- AlanineSCAN/Blot13and14.PNG
- AlanineSCAN/Blot15and16.PNG
- AlanineSCAN/Blot17and18.PNG
- AlanineSCAN/Blot19and20.PNG
- AlanineSCAN/Blot21and22.PNG
- AlanineSCAN/Blot23and24.PNG
- AlanineSCAN/Blot25and26.PNG
- AlanineSCAN/Blot27and28.PNG
- AlanineSCAN/Blot29.PNG
- AlanineSCAN/Blot7and8.PNG
- AlanineSCAN/Blot9and10.PNG
- AlanineSCAN/RAWdata/
- AlanineSCAN/RAWdata/Ala_scan_Blot 10.mscn
- AlanineSCAN/RAWdata/Ala_scan_Blot 11.mscn
- AlanineSCAN/RAWdata/Ala_scan_Blot 12.mscn
- AlanineSCAN/RAWdata/Ala_scan_Blot 13.mscn
- AlanineSCAN/RAWdata/Ala_scan_Blot 14.mscn
- AlanineSCAN/RAWdata/Ala_scan_Blot 15.mscn
- AlanineSCAN/RAWdata/Ala_scan_Blot 16.mscn
- AlanineSCAN/RAWdata/Ala_scan_Blot 17.mscn
- AlanineSCAN/RAWdata/Ala_scan_Blot 18.mscn
- AlanineSCAN/RAWdata/Ala_scan_Blot 19.mscn
- AlanineSCAN/RAWdata/Ala_scan_Blot 20.mscn
- AlanineSCAN/RAWdata/Ala_scan_Blot 21.mscn
- AlanineSCAN/RAWdata/Ala_scan_Blot 22.mscn
- AlanineSCAN/RAWdata/Ala_scan_Blot 23.mscn
- AlanineSCAN/RAWdata/Ala_scan_Blot 24.mscn
- AlanineSCAN/RAWdata/Ala_scan_Blot 25.mscn
- AlanineSCAN/RAWdata/Ala_scan_Blot 26.mscn
- AlanineSCAN/RAWdata/Ala_scan_Blot 27.mscn
- AlanineSCAN/RAWdata/Ala_scan_Blot 28.mscn
- AlanineSCAN/RAWdata/Ala_scan_Blot 29.mscn
- AlanineSCAN/RAWdata/Ala_scan_Blot 7.mscn
- AlanineSCAN/RAWdata/Ala_scan_Blot 8.mscn
- AlanineSCAN/RAWdata/Ala_scan_Blot 9.mscn
