# Supplementary material for: The quorum sensing peptide EntF* promotes colorectal cancer metastasis in mice: a new factor in the host-microbiome interaction
Source: BMC Biol. 2022 Jun 27;20:151. doi: 10.1186/s12915-022-01317-z (PMC9238271; doi:10.1186/s12915-022-01317-z)
Supplement: Supplementary file 12 — Additional file 12. Raw data files Western Blot D-amino acid analogues. [file 12915_2022_1317_MOESM12_ESM.zip]

Archive with 62 entries (60 files):
- Dscan/
- Dscan/blot11and12.PNG
- Dscan/blot13and14.PNG
- Dscan/blot15and16.PNG
- Dscan/blot17and18.PNG
- Dscan/blot19and20.PNG
- Dscan/blot1and2.PNG
- Dscan/blot21and22.PNG
- Dscan/blot23and24.PNG
- Dscan/blot3and4.PNG
- Dscan/blot5and6.PNG
- Dscan/blot7and8.PNG
- Dscan/blot9and10.PNG
- Dscan/RAWdata/
- Dscan/RAWdata/Dscan_plate 1 blot.scn
- Dscan/RAWdata/Dscan_plate 1 chem.scn
- Dscan/RAWdata/Dscan_plate 10 blot.scn
- Dscan/RAWdata/Dscan_plate 10 chem.scn
- Dscan/RAWdata/Dscan_plate 11 blot.scn
- Dscan/RAWdata/Dscan_plate 11 chem.scn
- Dscan/RAWdata/Dscan_plate 12 blot.scn
- Dscan/RAWdata/Dscan_plate 12 chem.scn
- Dscan/RAWdata/Dscan_plate 13 blot.scn
- Dscan/RAWdata/Dscan_plate 13 chem.scn
- Dscan/RAWdata/Dscan_plate 14 blot.scn
- Dscan/RAWdata/Dscan_plate 14 chem.scn
- Dscan/RAWdata/Dscan_plate 15 blot.scn
- Dscan/RAWdata/Dscan_plate 15 chem.scn
- Dscan/RAWdata/Dscan_plate 16 blot.scn
- Dscan/RAWdata/Dscan_plate 16 chem.scn
- Dscan/RAWdata/Dscan_plate 17 blot.scn
- Dscan/RAWdata/Dscan_plate 17 chem.scn
- Dscan/RAWdata/Dscan_plate 18 blot.scn
- Dscan/RAWdata/Dscan_plate 18 chem.scn
- Dscan/RAWdata/Dscan_plate 19 blot.scn
- Dscan/RAWdata/Dscan_plate 19 chem.scn
- Dscan/RAWdata/Dscan_plate 2 blot.scn
- Dscan/RAWdata/Dscan_plate 2 chem.scn
- Dscan/RAWdata/Dscan_plate 20 blot.scn
- Dscan/RAWdata/Dscan_plate 20 chem.scn
- Dscan/RAWdata/Dscan_plate 21 blot.scn
- Dscan/RAWdata/Dscan_plate 21 chem.scn
- Dscan/RAWdata/Dscan_plate 22 blot.scn
- Dscan/RAWdata/Dscan_plate 22 chem.scn
- Dscan/RAWdata/Dscan_plate 23 blot.scn
- Dscan/RAWdata/Dscan_plate 23 chem.scn
- Dscan/RAWdata/Dscan_plate 24 blot.scn
- Dscan/RAWdata/Dscan_plate 24 chem.scn
- Dscan/RAWdata/Dscan_plate 3 blot.scn
- Dscan/RAWdata/Dscan_plate 3 chem.scn
- Dscan/RAWdata/Dscan_plate 4 blot.scn
- Dscan/RAWdata/Dscan_plate 4 chem.scn
- Dscan/RAWdata/Dscan_plate 5 blot.scn
- Dscan/RAWdata/Dscan_plate 5 chem.scn
- Dscan/RAWdata/Dscan_plate 6 blot.scn
- Dscan/RAWdata/Dscan_plate 6 chem.scn
- Dscan/RAWdata/Dscan_plate 7 blot.scn
- Dscan/RAWdata/Dscan_plate 7 chem.scn
- Dscan/RAWdata/Dscan_plate 8 blot.scn
- Dscan/RAWdata/Dscan_plate 8 chem.scn
- Dscan/RAWdata/Dscan_plate 9 blot.scn
- Dscan/RAWdata/Dscan_plate 9 chem.scn
