# Supplementary material for: The quorum sensing peptide EntF* promotes colorectal cancer metastasis in mice: a new factor in the host-microbiome interaction
Source: BMC Biol. 2022 Jun 27;20:151. doi: 10.1186/s12915-022-01317-z (PMC9238271; doi:10.1186/s12915-022-01317-z)
Supplement: Supplementary file 13 — Additional file 13. Raw data files Western Blot antagonist study. [file 12915_2022_1317_MOESM13_ESM.zip]

Archive with 17 entries (15 files):
- Antagonist/
- Antagonist/blot1and2.PNG
- Antagonist/blot3and4.PNG
- Antagonist/blot5and6.PNG
- Antagonist/rawdata/
- Antagonist/rawdata/Antagonist_blot 1.scn
- Antagonist/rawdata/Antagonist_blot 2.scn
- Antagonist/rawdata/Antagonist_blot 3.scn
- Antagonist/rawdata/Antagonist_blot 4.scn
- Antagonist/rawdata/Antagonist_blot 5.scn
- Antagonist/rawdata/Antagonist_blot 6.scn
- Antagonist/rawdata/Antagonist_chemi 1.scn
- Antagonist/rawdata/Antagonist_chemi 2.scn
- Antagonist/rawdata/Antagonist_chemi 3.scn
- Antagonist/rawdata/Antagonist_chemi 4.scn
- Antagonist/rawdata/Antagonist_chemi 5.scn
- Antagonist/rawdata/Antagonist_chemi 6.scn
