# Supplementary material for: The quorum sensing peptide EntF* promotes colorectal cancer metastasis in mice: a new factor in the host-microbiome interaction
Source: BMC Biol. 2022 Jun 27;20:151. doi: 10.1186/s12915-022-01317-z (PMC9238271; doi:10.1186/s12915-022-01317-z)
Supplement: Supplementary file 14 — Additional file 14. Raw data files Western Blot cell lines. [file 12915_2022_1317_MOESM14_ESM.zip]

Archive with 27 entries (25 files):
- Othercells/
- Othercells/blot1and2.PNG
- Othercells/blot3and4.PNG
- Othercells/blot5and6.PNG
- Othercells/blot7and8.PNG
- Othercells/blot9and10.PNG
- Othercells/RAWdata/
- Othercells/RAWdata/cell_lines_blot 1.scn
- Othercells/RAWdata/cell_lines_blot 10.scn
- Othercells/RAWdata/cell_lines_blot 2.scn
- Othercells/RAWdata/cell_lines_blot 3.scn
- Othercells/RAWdata/cell_lines_blot 4.scn
- Othercells/RAWdata/cell_lines_blot 5.scn
- Othercells/RAWdata/cell_lines_blot 6.scn
- Othercells/RAWdata/cell_lines_blot 7.scn
- Othercells/RAWdata/cell_lines_blot 8.scn
- Othercells/RAWdata/cell_lines_blot 9.scn
- Othercells/RAWdata/cell_lines_chemi 1.scn
- Othercells/RAWdata/cell_lines_chemi 10.scn
- Othercells/RAWdata/cell_lines_chemi 2.scn
- Othercells/RAWdata/cell_lines_chemi 3.scn
- Othercells/RAWdata/cell_lines_chemi 4.scn
- Othercells/RAWdata/cell_lines_chemi 5.scn
- Othercells/RAWdata/cell_lines_chemi 6.scn
- Othercells/RAWdata/cell_lines_chemi 7.scn
- Othercells/RAWdata/cell_lines_chemi 8.scn
- Othercells/RAWdata/cell_lines_chemi 9.scn
