# Supplementary material for: The quorum sensing peptide EntF* promotes colorectal cancer metastasis in mice: a new factor in the host-microbiome interaction
Source: BMC Biol. 2022 Jun 27;20:151. doi: 10.1186/s12915-022-01317-z (PMC9238271; doi:10.1186/s12915-022-01317-z)
Supplement: Supplementary file 15 — Additional file 15. Raw data files exposure study. [file 12915_2022_1317_MOESM15_ESM.zip]

Archive with 1,503 entries (1,422 files):
- Exposure/
- Exposure/10809_069_blank_1.raw/
- Exposure/10809_069_blank_1.raw/_extern.inf
- Exposure/10809_069_blank_1.raw/_FUNC001.CMP
- Exposure/10809_069_blank_1.raw/_FUNC001.DAT
- Exposure/10809_069_blank_1.raw/_FUNC001.EE
- Exposure/10809_069_blank_1.raw/_FUNC001.IDX
- Exposure/10809_069_blank_1.raw/_FUNC001.STS
- Exposure/10809_069_blank_1.raw/_FUNC002.CMP
- Exposure/10809_069_blank_1.raw/_FUNC002.DAT
- Exposure/10809_069_blank_1.raw/_FUNC002.EE
- Exposure/10809_069_blank_1.raw/_FUNC002.IDX
- Exposure/10809_069_blank_1.raw/_FUNC002.STS
- Exposure/10809_069_blank_1.raw/_FUNC003.DAT
- Exposure/10809_069_blank_1.raw/_FUNC003.IDX
- Exposure/10809_069_blank_1.raw/_FUNC003.STS
- Exposure/10809_069_blank_1.raw/_FUNCTNS.INF
- Exposure/10809_069_blank_1.raw/_HEADER.TXT
- Exposure/10809_069_blank_1.raw/_INLET.INF
- Exposure/10809_069_blank_2.raw/
- Exposure/10809_069_blank_2.raw/_extern.inf
- Exposure/10809_069_blank_2.raw/_FUNC001.CMP
- Exposure/10809_069_blank_2.raw/_FUNC001.DAT
- Exposure/10809_069_blank_2.raw/_FUNC001.EE
- Exposure/10809_069_blank_2.raw/_FUNC001.IDX
- Exposure/10809_069_blank_2.raw/_FUNC001.STS
- Exposure/10809_069_blank_2.raw/_FUNC002.CMP
- Exposure/10809_069_blank_2.raw/_FUNC002.DAT
- Exposure/10809_069_blank_2.raw/_FUNC002.EE
- Exposure/10809_069_blank_2.raw/_FUNC002.IDX
- Exposure/10809_069_blank_2.raw/_FUNC002.STS
- Exposure/10809_069_blank_2.raw/_FUNC003.DAT
- Exposure/10809_069_blank_2.raw/_FUNC003.IDX
- Exposure/10809_069_blank_2.raw/_FUNC003.STS
- Exposure/10809_069_blank_2.raw/_FUNCTNS.INF
- Exposure/10809_069_blank_2.raw/_HEADER.TXT
- Exposure/10809_069_blank_2.raw/_INLET.INF
- Exposure/10809_069_blank_3.raw/
- Exposure/10809_069_blank_3.raw/_extern.inf
- Exposure/10809_069_blank_3.raw/_FUNC001.CMP
- Exposure/10809_069_blank_3.raw/_FUNC001.DAT
- Exposure/10809_069_blank_3.raw/_FUNC001.EE
- Exposure/10809_069_blank_3.raw/_FUNC001.IDX
- Exposure/10809_069_blank_3.raw/_FUNC001.STS
- Exposure/10809_069_blank_3.raw/_FUNC002.CMP
- Exposure/10809_069_blank_3.raw/_FUNC002.DAT
- Exposure/10809_069_blank_3.raw/_FUNC002.EE
- Exposure/10809_069_blank_3.raw/_FUNC002.IDX
- Exposure/10809_069_blank_3.raw/_FUNC002.STS
- Exposure/10809_069_blank_3.raw/_FUNC003.DAT
- Exposure/10809_069_blank_3.raw/_FUNC003.IDX
- Exposure/10809_069_blank_3.raw/_FUNC003.STS
- Exposure/10809_069_blank_3.raw/_FUNCTNS.INF
- Exposure/10809_069_blank_3.raw/_HEADER.TXT
- Exposure/10809_069_blank_3.raw/_INLET.INF
- Exposure/10809_069_PBS_232.raw/
- Exposure/10809_069_PBS_232.raw/_extern.inf
- Exposure/10809_069_PBS_232.raw/_FUNC001.CMP
- Exposure/10809_069_PBS_232.raw/_FUNC001.DAT
- Exposure/10809_069_PBS_232.raw/_FUNC001.EE
- Exposure/10809_069_PBS_232.raw/_FUNC001.IDX
- Exposure/10809_069_PBS_232.raw/_FUNC001.STS
- Exposure/10809_069_PBS_232.raw/_FUNC002.CMP
- Exposure/10809_069_PBS_232.raw/_FUNC002.DAT
- Exposure/10809_069_PBS_232.raw/_FUNC002.EE
- Exposure/10809_069_PBS_232.raw/_FUNC002.IDX
- Exposure/10809_069_PBS_232.raw/_FUNC002.STS
- Exposure/10809_069_PBS_232.raw/_FUNC003.DAT
- Exposure/10809_069_PBS_232.raw/_FUNC003.IDX
- Exposure/10809_069_PBS_232.raw/_FUNC003.STS
- Exposure/10809_069_PBS_232.raw/_FUNCTNS.INF
- Exposure/10809_069_PBS_232.raw/_HEADER.TXT
- Exposure/10809_069_PBS_232.raw/_INLET.INF
- Exposure/10809_069_PBS_233.raw/
- Exposure/10809_069_PBS_233.raw/_extern.inf
- Exposure/10809_069_PBS_233.raw/_FUNC001.CMP
- Exposure/10809_069_PBS_233.raw/_FUNC001.DAT
- Exposure/10809_069_PBS_233.raw/_FUNC001.EE
- Exposure/10809_069_PBS_233.raw/_FUNC001.IDX
- Exposure/10809_069_PBS_233.raw/_FUNC001.STS
- Exposure/10809_069_PBS_233.raw/_FUNC002.CMP
- Exposure/10809_069_PBS_233.raw/_FUNC002.DAT
- Exposure/10809_069_PBS_233.raw/_FUNC002.EE
- Exposure/10809_069_PBS_233.raw/_FUNC002.IDX
- Exposure/10809_069_PBS_233.raw/_FUNC002.STS
- Exposure/10809_069_PBS_233.raw/_FUNC003.DAT
- Exposure/10809_069_PBS_233.raw/_FUNC003.IDX
- Exposure/10809_069_PBS_233.raw/_FUNC003.STS
- Exposure/10809_069_PBS_233.raw/_FUNCTNS.INF
- Exposure/10809_069_PBS_233.raw/_HEADER.TXT
- Exposure/10809_069_PBS_233.raw/_INLET.INF
- Exposure/10809_069_PBS_235.raw/
- Exposure/10809_069_PBS_235.raw/_extern.inf
- Exposure/10809_069_PBS_235.raw/_FUNC001.CMP
- Exposure/10809_069_PBS_235.raw/_FUNC001.DAT
- Exposure/10809_069_PBS_235.raw/_FUNC001.EE
- Exposure/10809_069_PBS_235.raw/_FUNC001.IDX
- Exposure/10809_069_PBS_235.raw/_FUNC001.STS
- Exposure/10809_069_PBS_235.raw/_FUNC002.CMP
- Exposure/10809_069_PBS_235.raw/_FUNC002.DAT
- Exposure/10809_069_PBS_235.raw/_FUNC002.EE
- Exposure/10809_069_PBS_235.raw/_FUNC002.IDX
- Exposure/10809_069_PBS_235.raw/_FUNC002.STS
- Exposure/10809_069_PBS_235.raw/_FUNC003.DAT
- Exposure/10809_069_PBS_235.raw/_FUNC003.IDX
- Exposure/10809_069_PBS_235.raw/_FUNC003.STS
- Exposure/10809_069_PBS_235.raw/_FUNCTNS.INF
- Exposure/10809_069_PBS_235.raw/_HEADER.TXT
- Exposure/10809_069_PBS_235.raw/_INLET.INF
- Exposure/10809_069_PBS_254.raw/
- Exposure/10809_069_PBS_254.raw/_extern.inf
- Exposure/10809_069_PBS_254.raw/_FUNC001.CMP
- Exposure/10809_069_PBS_254.raw/_FUNC001.DAT
- Exposure/10809_069_PBS_254.raw/_FUNC001.EE
- Exposure/10809_069_PBS_254.raw/_FUNC001.IDX
- Exposure/10809_069_PBS_254.raw/_FUNC001.STS
- Exposure/10809_069_PBS_254.raw/_FUNC002.CMP
- Exposure/10809_069_PBS_254.raw/_FUNC002.DAT
- Exposure/10809_069_PBS_254.raw/_FUNC002.EE
- Exposure/10809_069_PBS_254.raw/_FUNC002.IDX
- Exposure/10809_069_PBS_254.raw/_FUNC002.STS
- Exposure/10809_069_PBS_254.raw/_FUNC003.DAT
- Exposure/10809_069_PBS_254.raw/_FUNC003.IDX
- Exposure/10809_069_PBS_254.raw/_FUNC003.STS
- Exposure/10809_069_PBS_254.raw/_FUNCTNS.INF
- Exposure/10809_069_PBS_254.raw/_HEADER.TXT
- Exposure/10809_069_PBS_254.raw/_INLET.INF
- Exposure/10809_069_PBS_255.raw/
- Exposure/10809_069_PBS_255.raw/_extern.inf
- Exposure/10809_069_PBS_255.raw/_FUNC001.CMP
- Exposure/10809_069_PBS_255.raw/_FUNC001.DAT
- Exposure/10809_069_PBS_255.raw/_FUNC001.EE
- Exposure/10809_069_PBS_255.raw/_FUNC001.IDX
- Exposure/10809_069_PBS_255.raw/_FUNC001.STS
- Exposure/10809_069_PBS_255.raw/_FUNC002.CMP
- Exposure/10809_069_PBS_255.raw/_FUNC002.DAT
- Exposure/10809_069_PBS_255.raw/_FUNC002.EE
- Exposure/10809_069_PBS_255.raw/_FUNC002.IDX
- Exposure/10809_069_PBS_255.raw/_FUNC002.STS
- Exposure/10809_069_PBS_255.raw/_FUNC003.DAT
- Exposure/10809_069_PBS_255.raw/_FUNC003.IDX
- Exposure/10809_069_PBS_255.raw/_FUNC003.STS
- Exposure/10809_069_PBS_255.raw/_FUNCTNS.INF
- Exposure/10809_069_PBS_255.raw/_HEADER.TXT
- Exposure/10809_069_PBS_255.raw/_INLET.INF
- Exposure/10809_069_PBS_256.raw/
- Exposure/10809_069_PBS_256.raw/_extern.inf
- Exposure/10809_069_PBS_256.raw/_FUNC001.CMP
- Exposure/10809_069_PBS_256.raw/_FUNC001.DAT
- Exposure/10809_069_PBS_256.raw/_FUNC001.EE
- Exposure/10809_069_PBS_256.raw/_FUNC001.IDX
- Exposure/10809_069_PBS_256.raw/_FUNC001.STS
- Exposure/10809_069_PBS_256.raw/_FUNC002.CMP
- Exposure/10809_069_PBS_256.raw/_FUNC002.DAT
- Exposure/10809_069_PBS_256.raw/_FUNC002.EE
- Exposure/10809_069_PBS_256.raw/_FUNC002.IDX
- Exposure/10809_069_PBS_256.raw/_FUNC002.STS
- Exposure/10809_069_PBS_256.raw/_FUNC003.DAT
- Exposure/10809_069_PBS_256.raw/_FUNC003.IDX
- Exposure/10809_069_PBS_256.raw/_FUNC003.STS
- Exposure/10809_069_PBS_256.raw/_FUNCTNS.INF
- Exposure/10809_069_PBS_256.raw/_HEADER.TXT
- Exposure/10809_069_PBS_256.raw/_INLET.INF
- Exposure/10809_069_PBS_258.raw/
- Exposure/10809_069_PBS_258.raw/_extern.inf
- Exposure/10809_069_PBS_258.raw/_FUNC001.CMP
- Exposure/10809_069_PBS_258.raw/_FUNC001.DAT
- Exposure/10809_069_PBS_258.raw/_FUNC001.EE
- Exposure/10809_069_PBS_258.raw/_FUNC001.IDX
- Exposure/10809_069_PBS_258.raw/_FUNC001.STS
- Exposure/10809_069_PBS_258.raw/_FUNC002.CMP
- Exposure/10809_069_PBS_258.raw/_FUNC002.DAT
- Exposure/10809_069_PBS_258.raw/_FUNC002.EE
- Exposure/10809_069_PBS_258.raw/_FUNC002.IDX
- Exposure/10809_069_PBS_258.raw/_FUNC002.STS
- Exposure/10809_069_PBS_258.raw/_FUNC003.DAT
- Exposure/10809_069_PBS_258.raw/_FUNC003.IDX
- Exposure/10809_069_PBS_258.raw/_FUNC003.STS
- Exposure/10809_069_PBS_258.raw/_FUNCTNS.INF
- Exposure/10809_069_PBS_258.raw/_HEADER.TXT
- Exposure/10809_069_PBS_258.raw/_INLET.INF
- Exposure/10809_069_PBS_259.raw/
- Exposure/10809_069_PBS_259.raw/_extern.inf
- Exposure/10809_069_PBS_259.raw/_FUNC001.CMP
- Exposure/10809_069_PBS_259.raw/_FUNC001.DAT
- Exposure/10809_069_PBS_259.raw/_FUNC001.EE
- Exposure/10809_069_PBS_259.raw/_FUNC001.IDX
- Exposure/10809_069_PBS_259.raw/_FUNC001.STS
- Exposure/10809_069_PBS_259.raw/_FUNC002.CMP
- Exposure/10809_069_PBS_259.raw/_FUNC002.DAT
- Exposure/10809_069_PBS_259.raw/_FUNC002.EE
- Exposure/10809_069_PBS_259.raw/_FUNC002.IDX
- Exposure/10809_069_PBS_259.raw/_FUNC002.STS
- Exposure/10809_069_PBS_259.raw/_FUNC003.DAT
- Exposure/10809_069_PBS_259.raw/_FUNC003.IDX
- Exposure/10809_069_PBS_259.raw/_FUNC003.STS
- Exposure/10809_069_PBS_259.raw/_FUNCTNS.INF
- Exposure/10809_069_PBS_259.raw/_HEADER.TXT
- Exposure/10809_069_PBS_259.raw/_INLET.INF
- Exposure/10809_069_PBS_260.raw/
- Exposure/10809_069_PBS_260.raw/_extern.inf
- Exposure/10809_069_PBS_260.raw/_FUNC001.CMP
- Exposure/10809_069_PBS_260.raw/_FUNC001.DAT
- Exposure/10809_069_PBS_260.raw/_FUNC001.EE
- Exposure/10809_069_PBS_260.raw/_FUNC001.IDX
- Exposure/10809_069_PBS_260.raw/_FUNC001.STS
- Exposure/10809_069_PBS_260.raw/_FUNC002.CMP
- Exposure/10809_069_PBS_260.raw/_FUNC002.DAT
- Exposure/10809_069_PBS_260.raw/_FUNC002.EE
- Exposure/10809_069_PBS_260.raw/_FUNC002.IDX
- Exposure/10809_069_PBS_260.raw/_FUNC002.STS
- Exposure/10809_069_PBS_260.raw/_FUNC003.DAT
- Exposure/10809_069_PBS_260.raw/_FUNC003.IDX
- Exposure/10809_069_PBS_260.raw/_FUNC003.STS
- Exposure/10809_069_PBS_260.raw/_FUNCTNS.INF
- Exposure/10809_069_PBS_260.raw/_HEADER.TXT
- Exposure/10809_069_PBS_260.raw/_INLET.INF
- Exposure/10809_069_PBS_271.raw/
- Exposure/10809_069_PBS_271.raw/_extern.inf
- Exposure/10809_069_PBS_271.raw/_FUNC001.CMP
- Exposure/10809_069_PBS_271.raw/_FUNC001.DAT
- Exposure/10809_069_PBS_271.raw/_FUNC001.EE
- Exposure/10809_069_PBS_271.raw/_FUNC001.IDX
- Exposure/10809_069_PBS_271.raw/_FUNC001.STS
- Exposure/10809_069_PBS_271.raw/_FUNC002.CMP
- Exposure/10809_069_PBS_271.raw/_FUNC002.DAT
- Exposure/10809_069_PBS_271.raw/_FUNC002.EE
- Exposure/10809_069_PBS_271.raw/_FUNC002.IDX
- Exposure/10809_069_PBS_271.raw/_FUNC002.STS
- Exposure/10809_069_PBS_271.raw/_FUNC003.DAT
- Exposure/10809_069_PBS_271.raw/_FUNC003.IDX
- Exposure/10809_069_PBS_271.raw/_FUNC003.STS
- Exposure/10809_069_PBS_271.raw/_FUNCTNS.INF
- Exposure/10809_069_PBS_271.raw/_HEADER.TXT
- Exposure/10809_069_PBS_271.raw/_INLET.INF
- Exposure/10809_069_PBS_272.raw/
- Exposure/10809_069_PBS_272.raw/_extern.inf
- Exposure/10809_069_PBS_272.raw/_FUNC001.CMP
- Exposure/10809_069_PBS_272.raw/_FUNC001.DAT
- Exposure/10809_069_PBS_272.raw/_FUNC001.EE
- Exposure/10809_069_PBS_272.raw/_FUNC001.IDX
- Exposure/10809_069_PBS_272.raw/_FUNC001.STS
- Exposure/10809_069_PBS_272.raw/_FUNC002.CMP
- Exposure/10809_069_PBS_272.raw/_FUNC002.DAT
- Exposure/10809_069_PBS_272.raw/_FUNC002.EE
- Exposure/10809_069_PBS_272.raw/_FUNC002.IDX
- Exposure/10809_069_PBS_272.raw/_FUNC002.STS
- Exposure/10809_069_PBS_272.raw/_FUNC003.DAT
- Exposure/10809_069_PBS_272.raw/_FUNC003.IDX
- Exposure/10809_069_PBS_272.raw/_FUNC003.STS
- Exposure/10809_069_PBS_272.raw/_FUNCTNS.INF
- Exposure/10809_069_PBS_272.raw/_HEADER.TXT
- Exposure/10809_069_PBS_272.raw/_INLET.INF
- Exposure/10809_069_PBS_273.raw/
- Exposure/10809_069_PBS_273.raw/_extern.inf
- Exposure/10809_069_PBS_273.raw/_FUNC001.CMP
- Exposure/10809_069_PBS_273.raw/_FUNC001.DAT
- Exposure/10809_069_PBS_273.raw/_FUNC001.EE
- Exposure/10809_069_PBS_273.raw/_FUNC001.IDX
- Exposure/10809_069_PBS_273.raw/_FUNC001.STS
- Exposure/10809_069_PBS_273.raw/_FUNC002.CMP
- Exposure/10809_069_PBS_273.raw/_FUNC002.DAT
- Exposure/10809_069_PBS_273.raw/_FUNC002.EE
- Exposure/10809_069_PBS_273.raw/_FUNC002.IDX
- Exposure/10809_069_PBS_273.raw/_FUNC002.STS
- Exposure/10809_069_PBS_273.raw/_FUNC003.DAT
- Exposure/10809_069_PBS_273.raw/_FUNC003.IDX
- Exposure/10809_069_PBS_273.raw/_FUNC003.STS
- Exposure/10809_069_PBS_273.raw/_FUNCTNS.INF
- Exposure/10809_069_PBS_273.raw/_HEADER.TXT
- Exposure/10809_069_PBS_273.raw/_INLET.INF
- Exposure/10809_069_PBS_274.raw/
- Exposure/10809_069_PBS_274.raw/_extern.inf
- Exposure/10809_069_PBS_274.raw/_FUNC001.CMP
- Exposure/10809_069_PBS_274.raw/_FUNC001.DAT
- Exposure/10809_069_PBS_274.raw/_FUNC001.EE
- Exposure/10809_069_PBS_274.raw/_FUNC001.IDX
- Exposure/10809_069_PBS_274.raw/_FUNC001.STS
- Exposure/10809_069_PBS_274.raw/_FUNC002.CMP
- Exposure/10809_069_PBS_274.raw/_FUNC002.DAT
- Exposure/10809_069_PBS_274.raw/_FUNC002.EE
- Exposure/10809_069_PBS_274.raw/_FUNC002.IDX
- Exposure/10809_069_PBS_274.raw/_FUNC002.STS
- Exposure/10809_069_PBS_274.raw/_FUNC003.DAT
- Exposure/10809_069_PBS_274.raw/_FUNC003.IDX
- Exposure/10809_069_PBS_274.raw/_FUNC003.STS
- Exposure/10809_069_PBS_274.raw/_FUNCTNS.INF
- Exposure/10809_069_PBS_274.raw/_HEADER.TXT
- Exposure/10809_069_PBS_274.raw/_INLET.INF
- Exposure/10809_069_PBS_275.raw/
- Exposure/10809_069_PBS_275.raw/_extern.inf
- Exposure/10809_069_PBS_275.raw/_FUNC001.CMP
- Exposure/10809_069_PBS_275.raw/_FUNC001.DAT
- Exposure/10809_069_PBS_275.raw/_FUNC001.EE
- Exposure/10809_069_PBS_275.raw/_FUNC001.IDX
- Exposure/10809_069_PBS_275.raw/_FUNC001.STS
- Exposure/10809_069_PBS_275.raw/_FUNC002.CMP
- Exposure/10809_069_PBS_275.raw/_FUNC002.DAT
- Exposure/10809_069_PBS_275.raw/_FUNC002.EE
- Exposure/10809_069_PBS_275.raw/_FUNC002.IDX
[truncated: 1,203 more entries]
