# Supplementary material for: The quorum sensing peptide EntF* promotes colorectal cancer metastasis in mice: a new factor in the host-microbiome interaction
Source: BMC Biol. 2022 Jun 27;20:151. doi: 10.1186/s12915-022-01317-z (PMC9238271; doi:10.1186/s12915-022-01317-z)
Supplement: Supplementary file 15 — Additional file 15. Raw data files exposure study. [file 12915_2022_1317_MOESM15_ESM.zip › Exposure/10809_069_PBS_254.raw/_extern.inf]

Parameters for C:\MassLynx_Project\2018_223_QSP76_invivo.PRO\ACQUDB\2018_167_MS_method_Q76_gradient4.EXP

Data Processing:
SIR / MRM Chromatogram Spike Removal	ON
SIR / MRM Smoothing		OFF
Smoothing window size (scans)	3
Number of smooths		2


Prescan Statistics:
Initial Average Intensity	9.9332
Initial Average Std Dev		1.5109
Bunch Zero Level		0.0000
Bunch Std Dev			0.0000
Bunch Threshold			0.0000
Spike Removal Std Dev		1.2850


Method Events:
Initial Stop Flow:	No Change
Initial Switch 2:	No Change
Initial Switch 3:	No Change
Initial Switch 4:	No Change
Initial Infusion:	No Change
Initial Flow State:	LC
Initial Flow Rate:	5
Initial Reservoir:	No Action
API Probe Delay Temp:	20
Initial Refill:		No Action
Timed Events Enabled
Event	Time(Sec)	Name		Action
1	0.00		Flow State	Waste
2	210.00		Flow State	LC
3	270.00		Flow State	LC
4	360.00		Flow State	Waste
5	480.00		Flow State	Waste


Source Information:
Type - ESI
Status - Option Connector Disconnected

ScanWave Optimisation File:
C:\MassLynx\ScanWave\ScanWaveOptimisation_Default_Pos.opt :ES+

Ion Count Threshold:	25.0000
Ion Count Threshold (adjusted for gain):	25.0000

Instrument Parameters - Function 1:
Parameter File - C:\MassLynx_Project\2018_223_QSP76_invivo.PRO\ACQUDB\2018_106_Tune_File.IPR
Polarity	ES+
Calibration	Static 2
Capillary (kV)	3.00	3.12
Cone (V)	20.00	125.00
Source Offset (V)	50.0
Source Temperature (°C)	120	120
Desolvation Temperature (°C)	500	500
Cone Gas Flow (L/Hr)	150	144
Desolvation Gas Flow (L/Hr)	1000	994
Collision Gas Flow (mL/Min)	0.16	0.15
Nebuliser Gas Flow (Bar)	7.00	6.97
LM 1 Resolution	2.5
HM 1 Resolution	14.9
Ion Energy 1	0.1
MS Mode Collision Energy	4.00
MSMS Mode Collision Energy	33.00
MS Mode Entrance	1.00
MS Mode Exit	1.00
Gas On MS Mode Entrance	1.00
Gas On MS Mode Exit	1.00
Gas On MSMS Mode Entrance	1.00
Gas On MSMS Mode Exit	1.00
Gas Off MS Mode Entrance	30.00
Gas Off MS Mode Exit	30.00
Gas Off MSMS Mode Entrance	30.00
Gas Off MSMS Mode Exit	30.00
ScanWave MS Mode Entrance	1.00
ScanWave MS Mode Exit	1.00
ScanWave MSMS Mode Entrance	1.00
ScanWave MSMS Mode Exit	1.00
LM 2 Resolution	2.8
HM 2 Resolution	14.9
Ion Energy 2	0.8
Gain	1.00
Multiplier	540.66
Active Reservoir	Wash

Instrument Parameters - Function 2:
Parameter File - C:\MassLynx_Project\2018_223_QSP76_invivo.PRO\ACQUDB\2018_106_Tune_File.IPR
Polarity	ES+
Calibration	Static 2
Capillary (kV)	3.00	3.12
Cone (V)	20.00	125.00
Source Offset (V)	50.0
Source Temperature (°C)	120	120
Desolvation Temperature (°C)	500	500
Cone Gas Flow (L/Hr)	150	144
Desolvation Gas Flow (L/Hr)	1000	994
Collision Gas Flow (mL/Min)	0.16	0.15
Nebuliser Gas Flow (Bar)	7.00	6.97
LM 1 Resolution	2.5
HM 1 Resolution	14.9
Ion Energy 1	0.1
MS Mode Collision Energy	4.00
MSMS Mode Collision Energy	33.00
MS Mode Entrance	1.00
MS Mode Exit	1.00
Gas On MS Mode Entrance	1.00
Gas On MS Mode Exit	1.00
Gas On MSMS Mode Entrance	1.00
Gas On MSMS Mode Exit	1.00
Gas Off MS Mode Entrance	30.00
Gas Off MS Mode Exit	30.00
Gas Off MSMS Mode Entrance	30.00
Gas Off MSMS Mode Exit	30.00
ScanWave MS Mode Entrance	1.00
ScanWave MS Mode Exit	1.00
ScanWave MSMS Mode Entrance	1.00
ScanWave MSMS Mode Exit	1.00
LM 2 Resolution	2.8
HM 2 Resolution	14.9
Ion Energy 2	0.8
Gain	1.00
Multiplier	540.66
Active Reservoir	Wash

Instrument Parameters - Function 3:
Parameter File - C:\MassLynx_Project\2018_223_QSP76_invivo.PRO\ACQUDB\2018_106_Tune_File.IPR
Polarity	ES+
Calibration	Dynamic 2
Capillary (kV)	3.00	3.12
Cone (V)	20.00	125.00
Source Offset (V)	50.0
Source Temperature (°C)	120	120
Desolvation Temperature (°C)	500	500
Cone Gas Flow (L/Hr)	150	144
Desolvation Gas Flow (L/Hr)	1000	994
Collision Gas Flow (mL/Min)	0.16	0.15
Nebuliser Gas Flow (Bar)	7.00	6.97
LM 1 Resolution	2.5
HM 1 Resolution	14.9
Ion Energy 1	0.1
MS Mode Collision Energy	4.00
MSMS Mode Collision Energy	20.0
MS Mode Entrance	1.00
MS Mode Exit	1.00
Gas On MS Mode Entrance	1.00
Gas On MS Mode Exit	1.00
Gas On MSMS Mode Entrance	1.00
Gas On MSMS Mode Exit	1.00
Gas Off MS Mode Entrance	30.00
Gas Off MS Mode Exit	30.00
Gas Off MSMS Mode Entrance	30.00
Gas Off MSMS Mode Exit	30.00
ScanWave MS Mode Entrance	1.00
ScanWave MS Mode Exit	1.00
ScanWave MSMS Mode Entrance	1.00
ScanWave MSMS Mode Exit	1.00
LM 2 Resolution	2.8
HM 2 Resolution	14.9
Ion Energy 2	0.8
Gain	1.00
Multiplier	540.66
Active Reservoir	Wash

Instrument Parameters - Function 4:
Parameter File - C:\MassLynx_Project\2018_223_QSP76_invivo.PRO\ACQUDB\2018_106_Tune_File.IPR
Polarity	ES+
Calibration	Dynamic 2
Capillary (kV)	3.00	3.12
Cone (V)	20.00	125.00
Source Offset (V)	50.0
Source Temperature (°C)	120	120
Desolvation Temperature (°C)	500	500
Cone Gas Flow (L/Hr)	150	144
Desolvation Gas Flow (L/Hr)	1000	994
Collision Gas Flow (mL/Min)	0.16	0.15
Nebuliser Gas Flow (Bar)	7.00	6.97
LM 1 Resolution	2.5
HM 1 Resolution	14.9
Ion Energy 1	0.1
MS Mode Collision Energy	4.00
MSMS Mode Collision Energy	20.0
MS Mode Entrance	1.00
MS Mode Exit	1.00
Gas On MS Mode Entrance	1.00
Gas On MS Mode Exit	1.00
Gas On MSMS Mode Entrance	1.00
Gas On MSMS Mode Exit	1.00
Gas Off MS Mode Entrance	30.00
Gas Off MS Mode Exit	30.00
Gas Off MSMS Mode Entrance	30.00
Gas Off MSMS Mode Exit	30.00
ScanWave MS Mode Entrance	1.00
ScanWave MS Mode Exit	1.00
ScanWave MSMS Mode Entrance	1.00
ScanWave MSMS Mode Exit	1.00
LM 2 Resolution	2.8
HM 2 Resolution	14.9
Ion Energy 2	0.8
Gain	1.00
Multiplier	540.66
Active Reservoir	Wash


Engineers Settings:
MS1 Low Mass Position      	672
MS1 High Mass Position     	337
MS1 Low Mass Resolution    	215
MS1 High Mass Resolution   	1719
MS1 Resolution Linearity   	537
MS1 High Mass DC Balance   	0.15
MS1 DC Polarity            	Negative
MS2 Low Mass Position      	671
MS2 High Mass Position     	353
MS2 Low Mass Resolution    	219
MS2 High Mass Resolution   	1908
MS2 Resolution Linearity   	535
MS2 High Mass DC Balance   	0.15
MS2 DC Polarity            	Positive


Inter-scan delays:
MS Inter-scan delay (secs)             	0.100
Polarity/Mode switch Inter-scan delay (secs) 	0.020
Enhanced switch Inter-scan delay (secs) 	0.020
Inter-channel delay (secs)             	0.003
