# Supplementary material for: The quorum sensing peptide EntF* promotes colorectal cancer metastasis in mice: a new factor in the host-microbiome interaction
Source: BMC Biol. 2022 Jun 27;20:151. doi: 10.1186/s12915-022-01317-z (PMC9238271; doi:10.1186/s12915-022-01317-z)
Supplement: Supplementary file 16 — Additional file 16. Raw data bioluminescence files. [file 12915_2022_1317_MOESM16_ESM.zip]

Archive with 1,757 entries (1,489 files):
- Bioluminescence/
- Bioluminescence/Overview of Bioluminescence.pptx
- Bioluminescence/Raw_Data/
- Bioluminescence/Raw_Data/20180313/
- Bioluminescence/Raw_Data/20180313/EW20180313113935/
- Bioluminescence/Raw_Data/20180313/EW20180313113935/AnalyzedClickInfo.txt
- Bioluminescence/Raw_Data/20180313/EW20180313113935/ClickInfo.txt
- Bioluminescence/Raw_Data/20180313/EW20180313113935/EW20180313113935.PNG
- Bioluminescence/Raw_Data/20180313/EW20180313113935/luminescent.TIF
- Bioluminescence/Raw_Data/20180313/EW20180313113935/photograph.TIF
- Bioluminescence/Raw_Data/20180313/EW20180313113935/readbiasonly.TIF
- Bioluminescence/Raw_Data/20180313/EW20180313114219/
- Bioluminescence/Raw_Data/20180313/EW20180313114219/AnalyzedClickInfo.txt
- Bioluminescence/Raw_Data/20180313/EW20180313114219/ClickInfo.txt
- Bioluminescence/Raw_Data/20180313/EW20180313114219/EW20180313114219.PNG
- Bioluminescence/Raw_Data/20180313/EW20180313114219/luminescent.TIF
- Bioluminescence/Raw_Data/20180313/EW20180313114219/photograph.TIF
- Bioluminescence/Raw_Data/20180313/EW20180313114219/readbiasonly.TIF
- Bioluminescence/Raw_Data/20180313/EW20180313115548/
- Bioluminescence/Raw_Data/20180313/EW20180313115548/AnalyzedClickInfo.txt
- Bioluminescence/Raw_Data/20180313/EW20180313115548/ClickInfo.txt
- Bioluminescence/Raw_Data/20180313/EW20180313115548/EW20180313115548.PNG
- Bioluminescence/Raw_Data/20180313/EW20180313115548/luminescent.TIF
- Bioluminescence/Raw_Data/20180313/EW20180313115548/photograph.TIF
- Bioluminescence/Raw_Data/20180313/EW20180313115548/readbiasonly.TIF
- Bioluminescence/Raw_Data/20180313/EW20180313120739/
- Bioluminescence/Raw_Data/20180313/EW20180313120739/AnalyzedClickInfo.txt
- Bioluminescence/Raw_Data/20180313/EW20180313120739/ClickInfo.txt
- Bioluminescence/Raw_Data/20180313/EW20180313120739/EW20180313120739.PNG
- Bioluminescence/Raw_Data/20180313/EW20180313120739/luminescent.TIF
- Bioluminescence/Raw_Data/20180313/EW20180313120739/photograph.TIF
- Bioluminescence/Raw_Data/20180313/EW20180313120739/readbiasonly.TIF
- Bioluminescence/Raw_Data/20180313/EW20180313121903/
- Bioluminescence/Raw_Data/20180313/EW20180313121903/AnalyzedClickInfo.txt
- Bioluminescence/Raw_Data/20180313/EW20180313121903/ClickInfo.txt
- Bioluminescence/Raw_Data/20180313/EW20180313121903/EW20180313121903.PNG
- Bioluminescence/Raw_Data/20180313/EW20180313121903/luminescent.TIF
- Bioluminescence/Raw_Data/20180313/EW20180313121903/photograph.TIF
- Bioluminescence/Raw_Data/20180313/EW20180313121903/readbiasonly.TIF
- Bioluminescence/Raw_Data/20180313/EW20180313122756/
- Bioluminescence/Raw_Data/20180313/EW20180313122756/AnalyzedClickInfo.txt
- Bioluminescence/Raw_Data/20180313/EW20180313122756/ClickInfo.txt
- Bioluminescence/Raw_Data/20180313/EW20180313122756/EW20180313122756.PNG
- Bioluminescence/Raw_Data/20180313/EW20180313122756/luminescent.TIF
- Bioluminescence/Raw_Data/20180313/EW20180313122756/photograph.TIF
- Bioluminescence/Raw_Data/20180313/EW20180313122756/readbiasonly.TIF
- Bioluminescence/Raw_Data/20180313/EW20180313123609/
- Bioluminescence/Raw_Data/20180313/EW20180313123609/AnalyzedClickInfo.txt
- Bioluminescence/Raw_Data/20180313/EW20180313123609/ClickInfo.txt
- Bioluminescence/Raw_Data/20180313/EW20180313123609/EW20180313123609.PNG
- Bioluminescence/Raw_Data/20180313/EW20180313123609/luminescent.TIF
- Bioluminescence/Raw_Data/20180313/EW20180313123609/photograph.TIF
- Bioluminescence/Raw_Data/20180313/EW20180313123609/readbiasonly.TIF
- Bioluminescence/Raw_Data/20180313/EW20180313124956/
- Bioluminescence/Raw_Data/20180313/EW20180313124956/AnalyzedClickInfo.txt
- Bioluminescence/Raw_Data/20180313/EW20180313124956/ClickInfo.txt
- Bioluminescence/Raw_Data/20180313/EW20180313124956/EW20180313124956.PNG
- Bioluminescence/Raw_Data/20180313/EW20180313124956/luminescent.TIF
- Bioluminescence/Raw_Data/20180313/EW20180313124956/photograph.TIF
- Bioluminescence/Raw_Data/20180313/EW20180313124956/readbiasonly.TIF
- Bioluminescence/Raw_Data/20180313/EW20180313125812/
- Bioluminescence/Raw_Data/20180313/EW20180313125812/AnalyzedClickInfo.txt
- Bioluminescence/Raw_Data/20180313/EW20180313125812/ClickInfo.txt
- Bioluminescence/Raw_Data/20180313/EW20180313125812/EW20180313125812.PNG
- Bioluminescence/Raw_Data/20180313/EW20180313125812/luminescent.TIF
- Bioluminescence/Raw_Data/20180313/EW20180313125812/photograph.TIF
- Bioluminescence/Raw_Data/20180313/EW20180313125812/readbiasonly.TIF
- Bioluminescence/Raw_Data/20180313/EW20180313130543/
- Bioluminescence/Raw_Data/20180313/EW20180313130543/AnalyzedClickInfo.txt
- Bioluminescence/Raw_Data/20180313/EW20180313130543/ClickInfo.txt
- Bioluminescence/Raw_Data/20180313/EW20180313130543/EW20180313130543.PNG
- Bioluminescence/Raw_Data/20180313/EW20180313130543/luminescent.TIF
- Bioluminescence/Raw_Data/20180313/EW20180313130543/photograph.TIF
- Bioluminescence/Raw_Data/20180313/EW20180313130543/readbiasonly.TIF
- Bioluminescence/Raw_Data/20180313/EW20180313131329/
- Bioluminescence/Raw_Data/20180313/EW20180313131329/AnalyzedClickInfo.txt
- Bioluminescence/Raw_Data/20180313/EW20180313131329/ClickInfo.txt
- Bioluminescence/Raw_Data/20180313/EW20180313131329/EW20180313131329.PNG
- Bioluminescence/Raw_Data/20180313/EW20180313131329/luminescent.TIF
- Bioluminescence/Raw_Data/20180313/EW20180313131329/photograph.TIF
- Bioluminescence/Raw_Data/20180313/EW20180313131329/readbiasonly.TIF
- Bioluminescence/Raw_Data/20180313/EW20180313132032/
- Bioluminescence/Raw_Data/20180313/EW20180313132032/AnalyzedClickInfo.txt
- Bioluminescence/Raw_Data/20180313/EW20180313132032/ClickInfo.txt
- Bioluminescence/Raw_Data/20180313/EW20180313132032/EW20180313132032.PNG
- Bioluminescence/Raw_Data/20180313/EW20180313132032/luminescent.TIF
- Bioluminescence/Raw_Data/20180313/EW20180313132032/photograph.TIF
- Bioluminescence/Raw_Data/20180313/EW20180313132032/readbiasonly.TIF
- Bioluminescence/Raw_Data/20180313/EW20180313132815/
- Bioluminescence/Raw_Data/20180313/EW20180313132815/AnalyzedClickInfo.txt
- Bioluminescence/Raw_Data/20180313/EW20180313132815/ClickInfo.txt
- Bioluminescence/Raw_Data/20180313/EW20180313132815/EW20180313132815.PNG
- Bioluminescence/Raw_Data/20180313/EW20180313132815/luminescent.TIF
- Bioluminescence/Raw_Data/20180313/EW20180313132815/photograph.TIF
- Bioluminescence/Raw_Data/20180313/EW20180313132815/readbiasonly.TIF
- Bioluminescence/Raw_Data/20180313/EW20180313133451/
- Bioluminescence/Raw_Data/20180313/EW20180313133451/AnalyzedClickInfo.txt
- Bioluminescence/Raw_Data/20180313/EW20180313133451/ClickInfo.txt
- Bioluminescence/Raw_Data/20180313/EW20180313133451/EW20180313133451.PNG
- Bioluminescence/Raw_Data/20180313/EW20180313133451/luminescent.TIF
- Bioluminescence/Raw_Data/20180313/EW20180313133451/photograph.TIF
- Bioluminescence/Raw_Data/20180313/EW20180313133451/readbiasonly.TIF
- Bioluminescence/Raw_Data/20180313/EW20180313134134/
- Bioluminescence/Raw_Data/20180313/EW20180313134134/AnalyzedClickInfo.txt
- Bioluminescence/Raw_Data/20180313/EW20180313134134/ClickInfo.txt
- Bioluminescence/Raw_Data/20180313/EW20180313134134/EW20180313134134.PNG
- Bioluminescence/Raw_Data/20180313/EW20180313134134/luminescent.TIF
- Bioluminescence/Raw_Data/20180313/EW20180313134134/photograph.TIF
- Bioluminescence/Raw_Data/20180313/EW20180313134134/readbiasonly.TIF
- Bioluminescence/Raw_Data/20180313/EW20180313134759/
- Bioluminescence/Raw_Data/20180313/EW20180313134759/AnalyzedClickInfo.txt
- Bioluminescence/Raw_Data/20180313/EW20180313134759/ClickInfo.txt
- Bioluminescence/Raw_Data/20180313/EW20180313134759/EW20180313134759.PNG
- Bioluminescence/Raw_Data/20180313/EW20180313134759/luminescent.TIF
- Bioluminescence/Raw_Data/20180313/EW20180313134759/photograph.TIF
- Bioluminescence/Raw_Data/20180313/EW20180313134759/readbiasonly.TIF
- Bioluminescence/Raw_Data/20180320/
- Bioluminescence/Raw_Data/20180320/EW20180320111204/
- Bioluminescence/Raw_Data/20180320/EW20180320111204/AnalyzedClickInfo.txt
- Bioluminescence/Raw_Data/20180320/EW20180320111204/ClickInfo.txt
- Bioluminescence/Raw_Data/20180320/EW20180320111204/EW20180320111204.PNG
- Bioluminescence/Raw_Data/20180320/EW20180320111204/photograph.TIF
- Bioluminescence/Raw_Data/20180320/EW20180320111314/
- Bioluminescence/Raw_Data/20180320/EW20180320111314/AnalyzedClickInfo.txt
- Bioluminescence/Raw_Data/20180320/EW20180320111314/ClickInfo.txt
- Bioluminescence/Raw_Data/20180320/EW20180320111314/EW20180320111314.PNG
- Bioluminescence/Raw_Data/20180320/EW20180320111314/photograph.TIF
- Bioluminescence/Raw_Data/20180320/EW20180320111338/
- Bioluminescence/Raw_Data/20180320/EW20180320111338/AnalyzedClickInfo.txt
- Bioluminescence/Raw_Data/20180320/EW20180320111338/ClickInfo.txt
- Bioluminescence/Raw_Data/20180320/EW20180320111338/EW20180320111338.PNG
- Bioluminescence/Raw_Data/20180320/EW20180320111338/luminescent.TIF
- Bioluminescence/Raw_Data/20180320/EW20180320111338/photograph.TIF
- Bioluminescence/Raw_Data/20180320/EW20180320111338/readbiasonly.TIF
- Bioluminescence/Raw_Data/20180320/EW20180320112849/
- Bioluminescence/Raw_Data/20180320/EW20180320112849/AnalyzedClickInfo.txt
- Bioluminescence/Raw_Data/20180320/EW20180320112849/ClickInfo.txt
- Bioluminescence/Raw_Data/20180320/EW20180320112849/EW20180320112849.PNG
- Bioluminescence/Raw_Data/20180320/EW20180320112849/luminescent.TIF
- Bioluminescence/Raw_Data/20180320/EW20180320112849/photograph.TIF
- Bioluminescence/Raw_Data/20180320/EW20180320112849/readbiasonly.TIF
- Bioluminescence/Raw_Data/20180320/EW20180320113910/
- Bioluminescence/Raw_Data/20180320/EW20180320113910/AnalyzedClickInfo.txt
- Bioluminescence/Raw_Data/20180320/EW20180320113910/ClickInfo.txt
- Bioluminescence/Raw_Data/20180320/EW20180320113910/EW20180320113910.PNG
- Bioluminescence/Raw_Data/20180320/EW20180320113910/luminescent.TIF
- Bioluminescence/Raw_Data/20180320/EW20180320113910/photograph.TIF
- Bioluminescence/Raw_Data/20180320/EW20180320113910/readbiasonly.TIF
- Bioluminescence/Raw_Data/20180320/EW20180320114726/
- Bioluminescence/Raw_Data/20180320/EW20180320114726/AnalyzedClickInfo.txt
- Bioluminescence/Raw_Data/20180320/EW20180320114726/ClickInfo.txt
- Bioluminescence/Raw_Data/20180320/EW20180320114726/EW20180320114726.PNG
- Bioluminescence/Raw_Data/20180320/EW20180320114726/luminescent.TIF
- Bioluminescence/Raw_Data/20180320/EW20180320114726/photograph.TIF
- Bioluminescence/Raw_Data/20180320/EW20180320114726/readbiasonly.TIF
- Bioluminescence/Raw_Data/20180320/EW20180320115548/
- Bioluminescence/Raw_Data/20180320/EW20180320115548/AnalyzedClickInfo.txt
- Bioluminescence/Raw_Data/20180320/EW20180320115548/ClickInfo.txt
- Bioluminescence/Raw_Data/20180320/EW20180320115548/EW20180320115548.PNG
- Bioluminescence/Raw_Data/20180320/EW20180320115548/luminescent.TIF
- Bioluminescence/Raw_Data/20180320/EW20180320115548/photograph.TIF
- Bioluminescence/Raw_Data/20180320/EW20180320115548/readbiasonly.TIF
- Bioluminescence/Raw_Data/20180320/EW20180320120212/
- Bioluminescence/Raw_Data/20180320/EW20180320120212/AnalyzedClickInfo.txt
- Bioluminescence/Raw_Data/20180320/EW20180320120212/ClickInfo.txt
- Bioluminescence/Raw_Data/20180320/EW20180320120212/EW20180320120212.PNG
- Bioluminescence/Raw_Data/20180320/EW20180320120212/luminescent.TIF
- Bioluminescence/Raw_Data/20180320/EW20180320120212/photograph.TIF
- Bioluminescence/Raw_Data/20180320/EW20180320120212/readbiasonly.TIF
- Bioluminescence/Raw_Data/20180320/EW20180320121816/
- Bioluminescence/Raw_Data/20180320/EW20180320121816/AnalyzedClickInfo.txt
- Bioluminescence/Raw_Data/20180320/EW20180320121816/ClickInfo.txt
- Bioluminescence/Raw_Data/20180320/EW20180320121816/EW20180320121816.PNG
- Bioluminescence/Raw_Data/20180320/EW20180320121816/luminescent.TIF
- Bioluminescence/Raw_Data/20180320/EW20180320121816/photograph.TIF
- Bioluminescence/Raw_Data/20180320/EW20180320121816/readbiasonly.TIF
- Bioluminescence/Raw_Data/20180320/EW20180320122519/
- Bioluminescence/Raw_Data/20180320/EW20180320122519/AnalyzedClickInfo.txt
- Bioluminescence/Raw_Data/20180320/EW20180320122519/ClickInfo.txt
- Bioluminescence/Raw_Data/20180320/EW20180320122519/EW20180320122519.PNG
- Bioluminescence/Raw_Data/20180320/EW20180320122519/luminescent.TIF
- Bioluminescence/Raw_Data/20180320/EW20180320122519/photograph.TIF
- Bioluminescence/Raw_Data/20180320/EW20180320122519/readbiasonly.TIF
- Bioluminescence/Raw_Data/20180320/EW20180320123944/
- Bioluminescence/Raw_Data/20180320/EW20180320123944/AnalyzedClickInfo.txt
- Bioluminescence/Raw_Data/20180320/EW20180320123944/ClickInfo.txt
- Bioluminescence/Raw_Data/20180320/EW20180320123944/EW20180320123944.PNG
- Bioluminescence/Raw_Data/20180320/EW20180320123944/luminescent.TIF
- Bioluminescence/Raw_Data/20180320/EW20180320123944/photograph.TIF
- Bioluminescence/Raw_Data/20180320/EW20180320123944/readbiasonly.TIF
- Bioluminescence/Raw_Data/20180320/EW20180320124824/
- Bioluminescence/Raw_Data/20180320/EW20180320124824/AnalyzedClickInfo.txt
- Bioluminescence/Raw_Data/20180320/EW20180320124824/ClickInfo.txt
- Bioluminescence/Raw_Data/20180320/EW20180320124824/EW20180320124824.PNG
- Bioluminescence/Raw_Data/20180320/EW20180320124824/luminescent.TIF
- Bioluminescence/Raw_Data/20180320/EW20180320124824/photograph.TIF
- Bioluminescence/Raw_Data/20180320/EW20180320124824/readbiasonly.TIF
- Bioluminescence/Raw_Data/20180320/EW20180320125735/
- Bioluminescence/Raw_Data/20180320/EW20180320125735/AnalyzedClickInfo.txt
- Bioluminescence/Raw_Data/20180320/EW20180320125735/ClickInfo.txt
- Bioluminescence/Raw_Data/20180320/EW20180320125735/EW20180320125735.PNG
- Bioluminescence/Raw_Data/20180320/EW20180320125735/luminescent.TIF
- Bioluminescence/Raw_Data/20180320/EW20180320125735/photograph.TIF
- Bioluminescence/Raw_Data/20180320/EW20180320125735/readbiasonly.TIF
- Bioluminescence/Raw_Data/20180320/EW20180320130505/
- Bioluminescence/Raw_Data/20180320/EW20180320130505/AnalyzedClickInfo.txt
- Bioluminescence/Raw_Data/20180320/EW20180320130505/ClickInfo.txt
- Bioluminescence/Raw_Data/20180320/EW20180320130505/EW20180320130505.PNG
- Bioluminescence/Raw_Data/20180320/EW20180320130505/luminescent.TIF
- Bioluminescence/Raw_Data/20180320/EW20180320130505/photograph.TIF
- Bioluminescence/Raw_Data/20180320/EW20180320130505/readbiasonly.TIF
- Bioluminescence/Raw_Data/20180320/EW20180320131942/
- Bioluminescence/Raw_Data/20180320/EW20180320131942/AnalyzedClickInfo.txt
- Bioluminescence/Raw_Data/20180320/EW20180320131942/ClickInfo.txt
- Bioluminescence/Raw_Data/20180320/EW20180320131942/EW20180320131942.PNG
- Bioluminescence/Raw_Data/20180320/EW20180320131942/luminescent.TIF
- Bioluminescence/Raw_Data/20180320/EW20180320131942/photograph.TIF
- Bioluminescence/Raw_Data/20180320/EW20180320131942/readbiasonly.TIF
- Bioluminescence/Raw_Data/20180320/EW20180320132743/
- Bioluminescence/Raw_Data/20180320/EW20180320132743/AnalyzedClickInfo.txt
- Bioluminescence/Raw_Data/20180320/EW20180320132743/ClickInfo.txt
- Bioluminescence/Raw_Data/20180320/EW20180320132743/EW20180320132743.PNG
- Bioluminescence/Raw_Data/20180320/EW20180320132743/luminescent.TIF
- Bioluminescence/Raw_Data/20180320/EW20180320132743/photograph.TIF
- Bioluminescence/Raw_Data/20180320/EW20180320132743/readbiasonly.TIF
- Bioluminescence/Raw_Data/20180320/EW20180320133409/
- Bioluminescence/Raw_Data/20180320/EW20180320133409/AnalyzedClickInfo.txt
- Bioluminescence/Raw_Data/20180320/EW20180320133409/ClickInfo.txt
- Bioluminescence/Raw_Data/20180320/EW20180320133409/EW20180320133409.PNG
- Bioluminescence/Raw_Data/20180320/EW20180320133409/luminescent.TIF
- Bioluminescence/Raw_Data/20180320/EW20180320133409/photograph.TIF
- Bioluminescence/Raw_Data/20180320/EW20180320133409/readbiasonly.TIF
- Bioluminescence/Raw_Data/20180327/
- Bioluminescence/Raw_Data/20180327/EW20180327111602/
- Bioluminescence/Raw_Data/20180327/EW20180327111602/AnalyzedClickInfo.txt
- Bioluminescence/Raw_Data/20180327/EW20180327111602/ClickInfo.txt
- Bioluminescence/Raw_Data/20180327/EW20180327111602/EW20180327111602.PNG
- Bioluminescence/Raw_Data/20180327/EW20180327111602/photograph.TIF
- Bioluminescence/Raw_Data/20180327/EW20180327111846/
- Bioluminescence/Raw_Data/20180327/EW20180327111846/AnalyzedClickInfo.txt
- Bioluminescence/Raw_Data/20180327/EW20180327111846/ClickInfo.txt
- Bioluminescence/Raw_Data/20180327/EW20180327111846/EW20180327111846.PNG
- Bioluminescence/Raw_Data/20180327/EW20180327111846/photograph.TIF
- Bioluminescence/Raw_Data/20180327/EW20180327111933/
- Bioluminescence/Raw_Data/20180327/EW20180327111933/AnalyzedClickInfo.txt
- Bioluminescence/Raw_Data/20180327/EW20180327111933/ClickInfo.txt
- Bioluminescence/Raw_Data/20180327/EW20180327111933/EW20180327111933.PNG
- Bioluminescence/Raw_Data/20180327/EW20180327111933/luminescent.TIF
- Bioluminescence/Raw_Data/20180327/EW20180327111933/photograph.TIF
- Bioluminescence/Raw_Data/20180327/EW20180327111933/readbiasonly.TIF
- Bioluminescence/Raw_Data/20180327/EW20180327112750/
- Bioluminescence/Raw_Data/20180327/EW20180327112750/AnalyzedClickInfo.txt
- Bioluminescence/Raw_Data/20180327/EW20180327112750/ClickInfo.txt
- Bioluminescence/Raw_Data/20180327/EW20180327112750/EW20180327112750.PNG
- Bioluminescence/Raw_Data/20180327/EW20180327112750/luminescent.TIF
- Bioluminescence/Raw_Data/20180327/EW20180327112750/photograph.TIF
- Bioluminescence/Raw_Data/20180327/EW20180327112750/readbiasonly.TIF
- Bioluminescence/Raw_Data/20180327/EW20180327113338/
- Bioluminescence/Raw_Data/20180327/EW20180327113338/AnalyzedClickInfo.txt
- Bioluminescence/Raw_Data/20180327/EW20180327113338/ClickInfo.txt
- Bioluminescence/Raw_Data/20180327/EW20180327113338/EW20180327113338.PNG
- Bioluminescence/Raw_Data/20180327/EW20180327113338/luminescent.TIF
- Bioluminescence/Raw_Data/20180327/EW20180327113338/photograph.TIF
- Bioluminescence/Raw_Data/20180327/EW20180327113338/readbiasonly.TIF
- Bioluminescence/Raw_Data/20180327/EW20180327114204/
- Bioluminescence/Raw_Data/20180327/EW20180327114204/AnalyzedClickInfo.txt
- Bioluminescence/Raw_Data/20180327/EW20180327114204/ClickInfo.txt
- Bioluminescence/Raw_Data/20180327/EW20180327114204/EW20180327114204.PNG
- Bioluminescence/Raw_Data/20180327/EW20180327114204/luminescent.TIF
- Bioluminescence/Raw_Data/20180327/EW20180327114204/photograph.TIF
- Bioluminescence/Raw_Data/20180327/EW20180327114204/readbiasonly.TIF
- Bioluminescence/Raw_Data/20180327/EW20180327114848/
- Bioluminescence/Raw_Data/20180327/EW20180327114848/AnalyzedClickInfo.txt
- Bioluminescence/Raw_Data/20180327/EW20180327114848/ClickInfo.txt
- Bioluminescence/Raw_Data/20180327/EW20180327114848/EW20180327114848.PNG
- Bioluminescence/Raw_Data/20180327/EW20180327114848/luminescent.TIF
- Bioluminescence/Raw_Data/20180327/EW20180327114848/photograph.TIF
- Bioluminescence/Raw_Data/20180327/EW20180327114848/readbiasonly.TIF
- Bioluminescence/Raw_Data/20180327/EW20180327115735/
- Bioluminescence/Raw_Data/20180327/EW20180327115735/AnalyzedClickInfo.txt
- Bioluminescence/Raw_Data/20180327/EW20180327115735/ClickInfo.txt
- Bioluminescence/Raw_Data/20180327/EW20180327115735/EW20180327115735.PNG
- Bioluminescence/Raw_Data/20180327/EW20180327115735/luminescent.TIF
- Bioluminescence/Raw_Data/20180327/EW20180327115735/photograph.TIF
- Bioluminescence/Raw_Data/20180327/EW20180327115735/readbiasonly.TIF
- Bioluminescence/Raw_Data/20180327/EW20180327120609/
- Bioluminescence/Raw_Data/20180327/EW20180327120609/AnalyzedClickInfo.txt
- Bioluminescence/Raw_Data/20180327/EW20180327120609/ClickInfo.txt
- Bioluminescence/Raw_Data/20180327/EW20180327120609/EW20180327120609.PNG
- Bioluminescence/Raw_Data/20180327/EW20180327120609/luminescent.TIF
- Bioluminescence/Raw_Data/20180327/EW20180327120609/photograph.TIF
- Bioluminescence/Raw_Data/20180327/EW20180327120609/readbiasonly.TIF
- Bioluminescence/Raw_Data/20180327/EW20180327121406/
- Bioluminescence/Raw_Data/20180327/EW20180327121406/AnalyzedClickInfo.txt
- Bioluminescence/Raw_Data/20180327/EW20180327121406/ClickInfo.txt
- Bioluminescence/Raw_Data/20180327/EW20180327121406/EW20180327121406.PNG
- Bioluminescence/Raw_Data/20180327/EW20180327121406/luminescent.TIF
- Bioluminescence/Raw_Data/20180327/EW20180327121406/photograph.TIF
- Bioluminescence/Raw_Data/20180327/EW20180327121406/readbiasonly.TIF
- Bioluminescence/Raw_Data/20180327/EW20180327122925/
[truncated: 1,457 more entries]
