# Supplementary material for: The quorum sensing peptide EntF* promotes colorectal cancer metastasis in mice: a new factor in the host-microbiome interaction
Source: BMC Biol. 2022 Jun 27;20:151. doi: 10.1186/s12915-022-01317-z (PMC9238271; doi:10.1186/s12915-022-01317-z)
Supplement: Supplementary file 16 — Additional file 16. Raw data bioluminescence files. [file 12915_2022_1317_MOESM16_ESM.zip › Bioluminescence/Raw_Data/20180320/EW20180320120212/AnalyzedClickInfo.txt]

*** ClickNumber:	EW20180320120212
ClickInfoType:	SingleClickAnalysis
*** photographic image:	photograph.TIF
Acquisition Date:	Tuesday, March 20, 2018
Acquisition Time:	12:02:12
Acquisition Seconds:	3604388532
Pixel Width:	1
Pixel Height:	1
Binning Factor:	2
Image Units:	counts
f Number:	8
Field of View:	12.5
Filter Position:	1
Emission filter:	Open
Exposure Time Sec:	0.2
Object radius:	0.75
Subject size:	1.5
Error Wave:	No Error
*** luminescent image:	luminescent.TIF
Acquisition Date:	Tuesday, March 20, 2018
Acquisition Time:	12:02:22
Acquisition Seconds:	3604388542
Pixel Width:	1
Pixel Height:	1
Image Units:	counts
Binning Factor:	8
Luminescent Exposure (Seconds):	50
Luminescent Exposure Units:	sec
f Number:	1
Field of View:	12.5
Read Bias Level:	1181.83
Emission filter:	Open
Filter Position:	1
Excitation filter:	Block
Subject size:	1.5
Demand Temperature:	-90
Measured Temperature:	-74
Error Wave:	No Error
Cosmic:	0
Background Corrected:	0
Flat Field Corrected:	0
*** readbiasonly image:	readbiasonly.TIF
Acquisition Date:	Tuesday, March 20, 2018
Acquisition Time:	12:03:14
Acquisition Seconds:	3604388594
Pixel Width:	1
Pixel Height:	1
Binning Factor:	8
Read Bias Level:	1181.83
Demand Temperature:	-90
Measured Temperature:	-74
Data Multiplier:	1
Background Exposure (Seconds):	0.0
*** User Label Name Set:	Living Image Universal
User:
Group:	Q51
Experiment:
Comment1:	263 265
Comment2:
Time Point:
Animal Number:
Animal Strain:
Animal Model:
Sex:
View:
Cell Line:
Reporter:
Treatment:
Luc Injection Time:
IACUC Number:
*** User Input:
User ID:	EW
Display Type:	Overlay
User:
Group:
Experiment:
Comment1:
Comment2:
Time Point:
Animal Number:
Animal Strain:
Animal Model:
Sex:
View:
Cell Line:
Reporter:
Treatment:
Luc Injection Time:
IACUC Number:
Displayed Key Choices:	User;Group;Experiment;Comment1;Comment2;
*** ROIs:
*** Tags:
*** Comments:
