# Supplementary material for: The quorum sensing peptide EntF* promotes colorectal cancer metastasis in mice: a new factor in the host-microbiome interaction
Source: BMC Biol. 2022 Jun 27;20:151. doi: 10.1186/s12915-022-01317-z (PMC9238271; doi:10.1186/s12915-022-01317-z)
Supplement: Supplementary file 16 — Additional file 16. Raw data bioluminescence files. [file 12915_2022_1317_MOESM16_ESM.zip › Bioluminescence/Raw_Data/20180320/EW20180320124824/ClickInfo.txt]

*** ClickNumber:	EW20180320124824
ClickInfoType:	RawData
Living Image Version:	4.3.1.0.15880 (Aug 28 2012)
Modified Since Saved:	0
*** User Label Name Set:	Living Image Universal
User:
Group:
Experiment:
Comment1:
Comment2:
Time Point:
Animal Number:
Animal Strain:
Animal Model:
Sex:
View:
Cell Line:
Reporter:
Treatment:
Luc Injection Time:
IACUC Number:
*** User Input:
User ID:	EW
Display Type:	Overlay
User:
Group:
Experiment:
Comment1:
Comment2:
Time Point:
Animal Number:
Animal Strain:
Animal Model:
Sex:
View:
Cell Line:
Reporter:
Treatment:
Luc Injection Time:
IACUC Number:
Displayed Key Choices:	User;Group;Experiment;Comment1;Comment2;
*** Analysis User Input:
Comment2:
*** photographic image:	photograph.TIF
Acquisition Date:	Tuesday, March 20, 2018
Acquisition Time:	12:48:24
Acquisition Seconds:	3604391304
Pixel Width:	1
Pixel Height:	1
Binning Factor:	2
Image Units:	counts
f Number:	8
Field of View:	12.5
Filter Position:	1
Emission filter:	Open
Exposure Time Sec:	0.2
Object radius:	0.75
Subject size:	1.5
Error Wave:	No Error
*** readbiasonly image:	readbiasonly.TIF
Acquisition Date:	Tuesday, March 20, 2018
Acquisition Time:	12:48:39
Acquisition Seconds:	3604391319
Pixel Width:	1
Pixel Height:	1
Binning Factor:	8
Read Bias Level:	1181.83
Demand Temperature:	-90
Measured Temperature:	-74
Data Multiplier:	1
Background Exposure (Seconds):	0.0
*** luminescent image:	luminescent.TIF
Acquisition Date:	Tuesday, March 20, 2018
Acquisition Time:	12:48:34
Acquisition Seconds:	3604391314
Pixel Width:	1
Pixel Height:	1
Image Units:	counts
Binning Factor:	8
Luminescent Exposure (Seconds):	2
Luminescent Exposure Units:	sec
f Number:	1
Field of View:	12.5
Read Bias Level:	1181.83
Emission filter:	Open
Filter Position:	1
Excitation filter:	Block
Subject size:	1.5
Demand Temperature:	-90
Measured Temperature:	-74
Error Wave:	No Error
Cosmic:	0
Background Corrected:	0
Flat Field Corrected:	0
Cosmic Corrected:	0
Adapative FL corrected:	0
FL Background Corrected:	0
Intensity Calibration:	counts
*** Camera System Info:
#################################################################
#	IVIS Configuration
Camera Info File Version Number:	:	1.15
#################################################################
#####################################################################
#	Camera Parameters
#####################################################################
Camera System ID:	IS1246N6099
Camera System alias:	IS1246N6099
System Configuration:	IVIS 50
Camera System Info:	Andor Newton
Camera Type:	Andor,iKon
Camera CCD Type:	Dw434
Camera Serial Number:	CCD-14349
Andor Photo ADC Speed Index:	2
Andor Photo Preamp Gain Index:	2
Andor Photo ADC Channel:	0
Andor Lumin ADC Speed Index:	3
Andor Lumin Preamp Gain Index:	2
Andor Lumin ADC Channel:	0
Andor Fluor ADC Speed Index:	2
Andor Fluor Preamp Gain Index:	2
Andor Fluor ADC Channel:	0
Andor Vertical Shift Speed:	1
USB I/O Board:	yes
Camera CCD Temperature:	-90
Temperature Lock Range:	10
Background Purge Age:	3
Read Bias Lower Limit:	0
Read Bias Upper Limit:	3000
Dark Charge Outlier Limit:	50
Image Rotation:	0
Image Transpose:	no
FOV clip Level:	0
Fluorescence FOV Clip Level:	0
CCD Saturation Level:	61000
#####################################################################
#	Stage temperature controller Settings		MD 11/21/2012
#####################################################################
Stage demand temperature:	37
Stage demand temperature offset:	0
Stage Temperature Offset:	1
#####################################################################
#	Accessories
#####################################################################
#VIC Support:yes
#VIC Calibration Factor:1.2
#####################################################################
#	Pixel and Column Defect Map			MD 11/21/2012
#####################################################################
# CCD defect correction info:
# ONLY ONE (the first) CCD MAP ENTRY WILL BE RECOGNIZED!
# CCDmap:col #, start row #, end row#, col#, start row, end row...-1, row#, #start col, end col,...,-1, xVal1, yVal1, xVal2,yVal2...-1, substitute value, debug #flag
# For CCD corrections, set substitute value=0, debug #flag=0
CCDMap:	-1,-1,287,730,-1, 0, 0
#################################################################
#	Optional parameters
#################################################################
XFOV-24:	no
Removable Filter Wheel Capable:	yes
Zoom Lens Support:	no
#####################################################################
#	Serial Port Configuration			VN 07/26/2010
#		Boot Loader:		COM 6
#		Infusion Pump:		COM 10
#####################################################################
Bootloader COM port:	6
Infusion Pump Port:	10
#################################################################
#	Infusion Pump Settings
#################################################################
#Infusion Pump Installed:	Harvard PDP 2000
#Infusion Pump Model:	44
#####################################################################
#	Default control values
#####################################################################
Photographic fstop:	8
Luminescent fstop:	1
Photographic binning:	2
Luminescent binning:	8
Zoom lens minimum fstop:	2
#####################################################################
#	Filter Description
#	EM Filter Names Located:C:\Program Files\Caliper Life Sciences\Living Image\emfilters
#	Numerical Equivalent (Central Wavelegth) for Standard Filter Set
#####################################################################
#GFP	=	545
#DsRed	=	612.5
#Cy5.5	=	732.5
#ICG	=	842.5
#####################################################################
#	EX Filter Position 1: must always be labeled "Block"
#####################################################################
EX Filter Position 1 label:	Block
EX Filter Position 2 label:	430
EX Filter Position 3 label:	465
EX Filter Position 4 label:	500
EX Filter Position 5 label:	535
EX Filter Position 6 label:	570
EX Filter Position 7 label:	605
EX Filter Position 8 label:	640
EX Filter Position 9 label:	675
EX Filter Position 10 label:	710
EX Filter Position 11 label:	745
EX Filter Position 12 label:	Open
#################################################################
#	Spectral Imaging Excitation Filters
#	Information for Bandwidth Overlap Check
#	Values (Generic) are: Ideal Central Wave, Ideal Bandwidth
#################################################################
# Values are:Central Wave Bandwidth Transmission
Spectral Imaging Excitation 430:	430.00,30.00
Spectral Imaging Excitation 465:	465.00,30.00
Spectral Imaging Excitation 500:	500.00,30.00
Spectral Imaging Excitation 535:	535.00,30.00
Spectral Imaging Excitation 570:	570.00,30.00
Spectral Imaging Excitation 605:	605.00,30.00
Spectral Imaging Excitation 640:	640.00,30.00
Spectral Imaging Excitation 675:	675.00,30.00
Spectral Imaging Excitation 710:	710.00,30.00
Spectral Imaging Excitation 745:	745.00,30.00
#####################################################################
#	Field of View					xx x/xx/20xx
#####################################################################
Shelf Position A FOV:	5
Shelf Position B FOV:	7.5
Shelf Position C FOV:	10
Shelf Position D FOV:	12.5
#Shelf Position E FOV:	24
Shelf Position Z FOV:	2.6
#####################################################################
#	Filter Wheel Alignment			MD 11/21/2012
#####################################################################
EM Filter Wheel Rotation Steps:	18000
EM Filter Wheel Position 1 Steps:	9937
EM Filter Wheel Positions Per Wheel:	8
EX Filter Wheel Rotation Steps:	800
EX Filter Wheel Position 1 Steps:	782
EX Filter Wheel Positions per Wheel:	12
#####################################################################
#	Shelf Parameters				MD 11/21/2012
#####################################################################
Shelf Steps per mm:	629.72
Shelf Position A steps:	170000
Shelf Position B steps:	114000
Shelf Position C steps:	56000
Shelf Position D steps:	3000
Shelf Position E steps:	3000
Shelf Position Z steps:	194000
Shelf Position Soft Limit:	198360
Shelf Position Hard Limit:	198760
#####################################################################
#	Lens and f-stop Parameters			MD 11/21/2012
#####################################################################
Lens Position A steps:	4000
Lens Position B steps:	6750
Lens Position C steps:	8100
Lens Position D steps:	8875
Lens Position E steps:	3100
Lens Position Z steps:	8750
Lens Position Soft Limit:	10070
Lens Position Hard Limit:	10110
Lens fstop 1 steps:	1640
Lens fstop 1.2 steps:	1300
Lens fstop 2 steps:	930
Lens fstop 4 steps:	527
Lens fstop 8 steps:	85
Lens fstop Soft Limit:	1650
#####################################################################
#	Motor speeds					VN 7/17/2007
#	F=initial speed
#	R=top speed
#	S=acceleration
#	H=homing speed
#####################################################################
Lens Motor Speed F:	40
Lens Motor Speed R:	50
Lens Motor Speed S:	200
Lens Motor Speed H:	500
EM Filter Motor Speed F:	20
EM Filter Motor Speed R:	35
EM Filter Motor Speed S:	240
EM Filter Motor Speed H:	230
Shelf Motor Speed F:	20
Shelf Motor Speed R:	160
Shelf Motor Speed S:	80
Shelf Motor Speed H:	250
Lens fstop Motor Speed F:	20
Lens fstop Motor Speed R:	45
Lens fstop Motor Speed S:	50
Lens fstop Motor Speed H:	225
EX Filter Motor Speed F:	4096
EX Filter Motor Speed R:	10000
EX Filter Motor Speed S:	400
EX Filter Motor Speed H:	360
#####################################################################
#	Hardware Interface Configuration		VN 7/17/2007
#####################################################################
Lens Motor Driver Number:	0
Filter Motor Driver Number:	1
Shelf Motor Driver Number:	2
Lens fstop Motor Driver Number:	3
EX Filter Motor Driver Number:	4
Fiber Source Toggle NI Channel:	5
Fiber source intensity control NI channel:	0
Lights Voltage Monitor NI Channel:	5
Darkbox Lights On Control NI Channel:	0
Darkbox Door Entry LED NI Channel:	4
Darkbox Door Open Monitor NI Channel:	2
Motor Board Hardware Reset NI Channel:	1
LED Source Selector NI Channel:	3
Lights Control Selector NI Channel:	3
Lights Control Channel:	1
LED Voltage Monitor NI Channel:	5
Lights Voltage Monitor NI Channel:	5
Lights Control Polarity:	1
#####################################################################
#	Photo - Lighting			EJ 11/21/2012
#####################################################################
Photo Bias Level:	1220		#defaults to zero.there is currently no protection against excessively high values
Minimum Photo Level:	750
Lighting Test Max Steps:	2
Lighting Saturation Counts:	70000
Minimum Contrast Ratio:	1.2
Photo Image Saturation Level:	15000
LED Calibration Levels:	2.0,2.3,2.5,2.6,2.7,2.8,2.9,3.0,3.1,3.2,3.3,3.4,3.9,4.4,4.9
LED Calibration Intensities:	0.0005061,0.004979,0.01365,0.04146,0.116,0.2344,0.3783,0.5388,0.6964,0.867,0.9392,0.9422,0.9435,0.9985,1
#####################################################################
#	Reference measurements				EJ 11/21/2012
#	conditions:FOV/ExposTime/Bin/Fstop/LightLevel
#####################################################################
LED Photo Reference Measurement:	C,0.2,2,8,2.71
LED Photo Reference Ratio FOV A:	2.75
LED Photo Reference Ratio FOV B:	2.9
LED Photo Reference Ratio FOV D:	0.45
LED Photo Reference Ratio FOV E:	0.162
LED Photo Reference Ratio FOV Z:	1.69
#Report Photograph Acquisition: Yes
#####################################################################
#	Fluorescence
#####################################################################
Fluorescence kit installed:	yes
Fluorescent lamp high voltage:	4.7
Fluorescent lamp low voltage:	3.4
#####################################################################
#	ND Factors
#####################################################################
ND factor for 430:	0.000690
ND factor for 465:	0.001101
ND factor for 500:	0.000930
ND factor for 535:	0.001062
ND factor for 570:	0.001006
ND factor for 605:	0.001044
ND factor for 640:	0.001423
ND factor for 675:	0.002548
ND factor for 710:	0.006716
ND factor for 745:	0.009614
#####################################################################
#	Flat-field Correction				EJ 11/21/2012
#	Coefficients:k0,k1,k2,k3,k4 in ff(r) = k0 + k1*r + k2*r^2 + k3*r^3 + k4*r^4
#	Coordinates for CCD chip offset: x0,y0
#	Format is:k0,k1,k2,k3,k4,x0,y0
#####################################################################
Shelf Position A FF5 f/1 Coefs:	0.989170,0.035618,-0.060336,0.026243,-0.004819,0.057093,0.157947
Shelf Position A FF5 f/2 Coefs:	0.994987,0.008204,-0.015776,0.000906,0.000205,-0.044244,0.383753
Shelf Position A FF5 f/4 Coefs:	0.986987,0.036667,-0.043736,0.011714,-0.001231,-0.044417,0.365965
Shelf Position B FF5 f/1 Coefs:	0.996653,-0.013994,0.011879,-0.007821,0.000783,0.134712,0.199826
Shelf Position B FF5 f/2 Coefs:	0.991282,0.013095,-0.019044,0.003779,-0.000248,-0.141835,0.588850
Shelf Position B FF5 f/4 Coefs:	0.997914,-0.008786,-0.005782,0.000833,-0.000030,-0.213413,0.672198
Shelf Position C FF5 f/1 Coefs:	0.989979,0.009531,-0.005505,-0.001713,0.000194,0.228122,0.240299
Shelf Position C FF5 f/2 Coefs:	1.007343,-0.018417,0.000687,-0.000125,0.000005,-0.192716,0.797384
Shelf Position C FF5 f/4 Coefs:	1.009037,-0.025865,0.004160,-0.000759,0.000045,-0.229383,0.760931
Shelf Position D FF5 f/1 Coefs:	0.983148,0.020309,-0.012337,0.000639,-0.000003,0.313747,0.316154
Shelf Position D FF5 f/2 Coefs:	1.010503,-0.017908,-0.000003,0.000166,-0.000015,-0.167174,1.127242
Shelf Position D FF5 f/4 Coefs:	1.007455,-0.017575,0.000007,0.000175,-0.000016,-0.139606,1.094106
Shelf Position E FF5 f/1.2 Coefs:	0.970489,0.022277,-0.012087,0.001214,-0.000046,0.334282,0.398597
Shelf Position E FF5 f/2 Coefs:	0.972210,0.023834,-0.012433,0.001260,-0.000044,0.293663,0.589896
Shelf Position E FF5 f/4 Coefs:	0.972754,-0.000997,-0.003708,0.000251,-0.000008,0.156845,0.785866
Shelf Position E FF5 f/8 Coefs:	1.009730,-0.016957,-0.000517,-0.000000,-0.000001,0.037508,0.707048
Shelf Position Z FF5 f/2 Coefs:	1.0,0,0,0,0,0,0
Shelf Position Z FF5 f/4 Coefs:	1.0,0,0,0,0,0,0
Shelf Position Z FF5 f/8 Coefs:	1.0,0,0,0,0,0,0
#####################################################################
#	Absolute Light Intensity Calibration	EJ 11/21/2012
#	Calibration units:p/sec/cm2/sr
#	XLS-xx (x.xxe8)
#####################################################################
Coef C-ccd at FOV 12.5, f1:	1.318E+06
Coef C-ccd at FOV 10, f1:	1.436E+06
Coef C-ccd at FOV 7.5, f1:	1.563E+06
Coef C-ccd at FOV 5, f1:	1.921E+06
Coef C-ccd at FOV 12.5, f2:	5.672E+06
Coef C-ccd at FOV 10, f2:	6.021E+06
Coef C-ccd at FOV 7.5, f2:	6.355E+06
Coef C-ccd at FOV 5, f2:	6.961E+06
Coef C-ccd at FOV 12.5, f4:	2.165E+07
Coef C-ccd at FOV 10, f4:	2.291E+07
Coef C-ccd at FOV 7.5, f4:	2.389E+07
Coef C-ccd at FOV 5, f4:	2.660E+07
Coef C-ccd at FOV 12.5, f8:	9.087E+07
Coef C-ccd at FOV 10, f8:	9.620E+07
Coef C-ccd at FOV 7.5, f8:	9.981E+07
Coef C-ccd at FOV 5, f8:	1.082E+08
#Coef C-ccd at FOV 24, f1.2:	2.30E+06
#Coef C-ccd at FOV 24, f2:	6.67E+06
#Coef C-ccd at FOV 24, f4:	2.48E+07
#Coef C-ccd at FOV 24, f8:	1.02E+08
#Coef C-ccd at FOV 2.6, f2: 6.100E+06
#Coef C-ccd at FOV 2.6, f4: 2.320E+07
#Coef C-ccd at FOV 2.6, f8: 8.477E+07
C-ccd Calibration units:	p/sec/cm2/sr
EM Filter Position 1 label:	Open
EM Filter Position 2 label:	GFP
EM Filter Position 3 label:	DsRed
EM Filter Position 4 label:	Cy5.5
EM Filter Position 5 label:	ICG
EM Filter Position 6 label:	Empty
EM Filter Position 7 label:	Empty
EM Filter Position 8 label:	Empty
*** Graph Controls:
Overlay:	Overlay
Reversed:	1
Color Table:	Rainbow
ColorTableIsLog:	0
Intensity Calibration:	counts
Calibration Value Per Count:	1
Brightness:	100
Gamma:	1.500000
Alpha Blend:	100
Rotation:	0
Background:	1
Cosmic:	1
Flat Field:	1
Color Table Min:	341.000000
Color Table Max:	6667.000000
Raw Color Table Min:	-15.858263
Raw Color Table Max:	6827.852051
