# Supplementary material for: The quorum sensing peptide EntF* promotes colorectal cancer metastasis in mice: a new factor in the host-microbiome interaction
Source: BMC Biol. 2022 Jun 27;20:151. doi: 10.1186/s12915-022-01317-z (PMC9238271; doi:10.1186/s12915-022-01317-z)
Supplement: Supplementary file 16 — Additional file 16. Raw data bioluminescence files. [file 12915_2022_1317_MOESM16_ESM.zip › Bioluminescence/Raw_Data/20180327/EW20180327111602/AnalyzedClickInfo.txt]

*** ClickNumber:	EW20180327111602
ClickInfoType:	SingleClickAnalysis
*** photographic image:	photograph.TIF
Acquisition Date:	Tuesday, March 27, 2018
Acquisition Time:	11:16:02
Acquisition Seconds:	3604986962
Pixel Width:	1
Pixel Height:	1
Binning Factor:	2
Image Units:	counts
f Number:	8
Field of View:	12.5
Filter Position:	1
Emission filter:	Open
Exposure Time Sec:	0.520419
Object radius:	0.75
Subject size:	1.5
Error Wave:	No Error
*** ROIs:
*** Tags:
*** Comments:
